# Supplementary material for: Gastrin-releasing peptide signaling in the nucleus accumbens medial shell regulates neuronal excitability and motivation
Source: Nat Commun. 2025 Oct 21;16:9314. doi: 10.1038/s41467-025-64373-3 (PMC12540653; doi:10.1038/s41467-025-64373-3)
Supplement: Supplementary file 3 — Supplementary Data [file 41467_2025_64373_MOESM3_ESM.xlsx]

## Sheet: Figure 1 stats
Figure 1
		Panel j
		Metric	Condition	number of neurons	number of mice	Statistical test	P value	K-W statistic
		Vm	Grpr-eGFP+	30	5	Kruskal-Wallis one-way ANOVA	<0.0001	38.9
			Grpr-eGFP-	34	11
			D1-tdTomato+	31	5	Dunn's multiple comparisons tests	Adj P value	Z value
			D1-tdTomato-/Grpr-eGFP-	27	3	Grpr-eGFP+ vs Grpr-eGFP-	0.0003	3.913
						Grpr-eGFP+ vs D1-tdTomato+	<0.0001	5.133
						Grpr-eGFP+ vs D1-tdTomato-/Grpr-eGFP-	<0.0001	5.594
		Panel k
		Metric	Condition	number of neurons	number of mice	Statistical test	P value	K-W statistic
		Rm	Grpr-eGFP+	30	5	Kruskal-Wallis one-way ANOVA	<0.0001	30.13
			Grpr-eGFP-	34	11
			D1-tdTomato+	31	5	Kruskal-Wallis with Dunn's correction for multiple comparisons	P value	Z value
			D1-tdTomato-/Grpr-eGFP-	27	3	Grpr-eGFP+ vs Grpr-eGFP-	<0.0001	4.262
						Grpr-eGFP+ vs D1-tdTomato+	<0.0001	4.954
						Grpr-eGFP+ vs D1-tdTomato-/Grpr-eGFP-	0.0001	4.068
		Panel l
		Metric	Condition	number of neurons	number of mice	Statistical test	P value	F (DFn, DFd)
		Spike frequency	Grpr-eGFP+	23	10	Two-way repeated measures ANOVA
			Grpr-eGFP-	21	7	current injection x cell type	<0.0001	F (30, 980) = 4.368
			D1-tdTomato+	31	5	current injection	<0.0001	F (2.382, 233.5) = 22.14
			D1-tdTomato-/Grpr-eGFP-	27	3	cell type	0.7206	F (3, 98) = 0.4461
		Panel m
		Metric	Condition	number of neurons	number of mice
		AP waveform	Grpr-eGFP+	18	10
			Grpr-eGFP-	20	7
			D1-tdTomato+	27	5
			D1-tdTomato-/Grpr-eGFP-	25	3

## Sheet: Figure 3 stats
Figure 3
		Panel g
		Metric	Condition	number of neurons	number of mice	Statistical test	P value	K-W statistic
		Vm	D1-tdTomato+ (D1)	31	5	Kruskal-Wallis one-way ANOVA	<0.0001	36.1
			D1-tdTomato-/Grpr-eGFP- (D2)	27	3
			Grpr-eGFP+ cluster 0	11	7	Dunn's multiple comparisons tests	Adj P value	Z value
			Grpr-eGFP+ cluster 1	7	5	D1-tdTomato+ vs. cluster 0	0.0002	4.148
			Grpr-eGFP+ cluster 3	12	8	D1-tdTomato-/Grpr-eGFP- vs. cluster 0	<0.0001	4.451
						D1-tdTomato+ vs. cluster 1	0.2044	2.119
						D1-tdTomato-/Grpr-eGFP- vs. cluster 1	0.0951	2.412
						D1-tdTomato+ vs. cluster 3	0.0009	3.789
						D1-tdTomato-/Grpr-eGFP- vs. cluster 3	0.0002	4.106
		Panel h
		Metric	Condition	number of neurons	number of mice	Statistical test	P value	K-W statistic
		Rm	D1-tdTomato+ (D1)	31	5	Kruskal-Wallis one-way ANOVA	<0.0001	36.04
			D1-tdTomato-/Grpr-eGFP- (D2)	27	3
			Grpr-eGFP+ cluster 0	11	7	Dunn's multiple comparisons tests	Adj P value	Z value
			Grpr-eGFP+ cluster 1	7	5	D1-tdTomato+ vs. cluster 0	0.188	2.153
			Grpr-eGFP+ cluster 3	12	8	D1-tdTomato-/Grpr-eGFP- vs. cluster 0	0.6294	1.622
						D1-tdTomato+ vs. cluster 1	0.4887	1.742
						D1-tdTomato-/Grpr-eGFP- vs. cluster 1	>0.9999	1.305
						D1-tdTomato+ vs. cluster 3	<0.0001	5.668
						D1-tdTomato-/Grpr-eGFP- vs. cluster 3	<0.0001	5.049
		Panel i
		Metric	Condition	number of neurons	number of mice	Statistical test	P value	K-W statistic
		Cm	D1-tdTomato+ (D1)	31	5	Kruskal-Wallis one-way ANOVA	0.0169	12.06
			D1-tdTomato-/Grpr-eGFP- (D2)	27	3
			Grpr-eGFP+ cluster 0	11	7	Dunn's multiple comparisons tests	Adj P value	Z value
			Grpr-eGFP+ cluster 1	7	5	D1-tdTomato+ vs. cluster 0	>0.9999	1.352
			Grpr-eGFP+ cluster 3	12	8	D1-tdTomato-/Grpr-eGFP- vs. cluster 0	0.5381	1.697
						D1-tdTomato+ vs. cluster 1	0.3473	1.897
						D1-tdTomato-/Grpr-eGFP- vs. cluster 1	0.7138	1.559
						D1-tdTomato+ vs. cluster 3	0.3684	1.871
						D1-tdTomato-/Grpr-eGFP- vs. cluster 3	0.1607	2.215
		Panel j
		Metric	Condition	number of neurons	number of mice	Statistical test	P value	K-W statistic
		AP height	D1-tdTomato+ (D1)	27	5	Kruskal-Wallis one-way ANOVA	0.123	7.255
			D1-tdTomato-/Grpr-eGFP- (D2)	25	3
			Grpr-eGFP+ cluster 0	5	4	Dunn's multiple comparisons tests	Adj P value	Z value
			Grpr-eGFP+ cluster 1	4	3	D1-tdTomato+ vs. cluster 0	0.8731	1.456
			Grpr-eGFP+ cluster 3	9	5	D1-tdTomato-/Grpr-eGFP- vs. cluster 0	>0.9999	0.7302
						D1-tdTomato+ vs. cluster 1	0.2781	1.992
						D1-tdTomato-/Grpr-eGFP- vs. cluster 1	>0.9999	1.33
						D1-tdTomato+ vs. cluster 3	0.3553	1.887
						D1-tdTomato-/Grpr-eGFP- vs. cluster 3	>0.9999	0.9652
		Panel k
		Metric	Condition	number of neurons	number of mice	Statistical test	P value	K-W statistic
		AP half-width	D1-tdTomato+ (D1)	27	5	Kruskal-Wallis one-way ANOVA	<0.0001	27.03
			D1-tdTomato-/Grpr-eGFP- (D2)	25	3
			Grpr-eGFP+ cluster 0	5	4	Dunn's multiple comparisons tests	Adj P value	Z value
			Grpr-eGFP+ cluster 1	4	3	D1-tdTomato+ vs. cluster 0	0.042	2.697
			Grpr-eGFP+ cluster 3	9	5	D1-tdTomato-/Grpr-eGFP- vs. cluster 0	0.0346	2.76
						D1-tdTomato+ vs. cluster 1	0.1229	2.318
						D1-tdTomato-/Grpr-eGFP- vs. cluster 1	0.1042	2.379
						D1-tdTomato+ vs. cluster 3	0.0005	3.924
						D1-tdTomato-/Grpr-eGFP- vs. cluster 3	0.0004	3.987

## Sheet: Figure 4 stats
Figure 4
		Panel g
		Metric	Condition	number of mice	Statistical test	P value	K-W statistic
		% of Drd2+ cells that are Fos+	WT Drd2+/Grpr+	8	Kruskal-Wallis one-way ANOVA	0.0018	14.97
			WT Drd2+/Grpr-	8
			KO Drd2+/Grpr+	7	Dunn's multiple comparisons tests	Adj P value	Z value
			KO Drd2+/Grpr-	7	WT Drd2+Grpr+ vs. WT Drd2+Grpr-	0.0013	3.521
					KO Drd2+Grpr+ vs. KO Drd2+Grpr-	0.3646	1.548
					WT Drd2+Grpr+ vs. KO Drd2+Grpr+	0.6958	1.195
		Panel h
		Metric	Condition	number of mice	Statistical test	P value	F value
		% of Penk+ cells that are Fos+	WT Penk2+/Grpr+	6	Ordinary one-way ANOVA	0.0008	7.822
			WT Penk+/Grpr-	6
			KO Penk2+/Grpr+	8	Sidak's multiple comparisons tests	Adj P value	t value
			KO Penk2+/Grpr-	8	WT Penk+Grpr+ vs. WT Penk+Grpr-	0.0025	3.812
					KO Penk+Grpr+ vs. KO Penk+Grpr-	0.8555	0.7253
					WT Penk+Grpr+ vs. KO Penk+Grpr+	0.0029	3.752
		Panel i
		Metric	Condition	number of mice	Statistical test	P value	F value
		% of Casz1+ cells that are Fos+	WT Casz1+/Grpr+	8	Ordinary one-way ANOVA	0.0002	10.43
			WT Casz1+/Grpr-	8
			KO Casz1+/Grpr+	5	Sidak's multiple comparisons tests	Adj P value	t value
			KO Casz1+/Grpr-	5	WT Casz1+Grpr+ vs. WT Casz1+Grpr-	0.0021	3.938
					KO Casz1+Grpr+ vs. KO Casz1+Grpr-	0.0024	3.876
					WT Casz1+Grpr+ vs. KO Casz1+Grpr+	0.6717	1.039

## Sheet: Figure 6 stats
Figure 6
		Panel c
		Metric	Condition	number of neurons	number of mice	Statistical test	P value
		Vm	Baseline	10	7	Two-tailed Wilcoxon test	0.0059
			GRP wash-on	10	7
		Panel d
		Metric	Condition	number of neurons	number of mice	Statistical test	P value
		Rm	Baseline	10	7	Two-tailed Wilcoxon test	0.0098
			GRP wash-on	10	7
		Panel e
		Metric	Condition	number of neurons	number of mice	Statistical test	P value
		Vm	Baseline+DPDMB	10	8	Two-tailed Wilcoxon test	0.375
			GRP wash-on+DPDMB	10	8
		Panel f
		Metric	Condition	number of neurons	number of mice	Statistical test	P value
		Rm	Baseline+DPDMB	10	8	Two-tailed Wilcoxon test	0.6953
			GRP wash-on+DPDMB	10	8
		Panel j
		Metric	Condition	number of mice	Statistical test	P value
		# of Fos+ cells	No injection	10	Two-tailed Wilcoxon test	0.0098
			GRP injection	10
		Panel k
		Metric	Condition	number of mice	Statistical test	P value
		# of Grpr+ cells	No injection	10	Two-tailed Wilcoxon test	0.9043
			GRP injection	10
		Panel l
		Metric	Condition	number of mice	Statistical test	P value
		# of Fos+/Grpr+ cells	No injection	10	Two-tailed Wilcoxon test	0.002
			GRP injection	10
		Panel m
		Metric	Condition	number of mice	Statistical test	P value
		% of Grpr+ cells that are Fos+	No injection	10	Two-tailed Wilcoxon test	0.0039
			GRP injection	10
		Panel n
		Metric	Condition	number of mice	Statistical test	P value
		% of Fos+ cells that are Drd2+/Grpr+	No injection	10	Two-tailed Wilcoxon test	0.002
			GRP injection	10
		Panel o
		Metric	Condition	number of mice	Statistical test	P value
		% of Fos+ cells that are Drd2+/Grpr-	No injection	10	Two-tailed Wilcoxon test	0.7695
			GRP injection	10

## Sheet: Sup Figure 9 stats
Supplementary Figure 9
		Panel d
		Metric	Condition	number of neurons	number of mice	Statistical test	P value	K-W statistic
		Vm	Immature D2+	10	6	Kruskal-Wallis one-way ANOVA	0.0837	6.657
			Grpr-eGFP+ cluster 0	11	7
			Grpr-eGFP+ cluster 1	7	5	Dunn's multiple comparisons tests	Adj P value	Z value
			Grpr-eGFP+ cluster 3	12	8	Immature D2+ vs cluster 0	>0.9999	0.7813
						Immature D2+ vs cluster 1	0.0336	2.537
						Immature D2+ vs cluster 3	0.7357	1.162
		Panel e
		Metric	Condition	number of neurons	number of mice	Statistical test	P value	K-W statistic
		Rm	Immature D2+	10	6	Kruskal-Wallis one-way ANOVA	<0.0001	28.5
			Grpr-eGFP+ cluster 0	11	7
			Grpr-eGFP+ cluster 1	7	5	Dunn's multiple comparisons tests	Adj P value	Z value
			Grpr-eGFP+ cluster 3	12	8	Immature D2+ vs cluster 0	0.0002	4.028
						Immature D2+ vs cluster 1	0.0009	3.623
						Immature D2+ vs cluster 3	>0.9999	0.3263
		Panel f
		Metric	Condition	number of neurons	number of mice	Statistical test	P value	K-W statistic
		Cm	Immature D2+	10	6	Kruskal-Wallis one-way ANOVA	0.0003	18.89
			Grpr-eGFP+ cluster 0	11	7
			Grpr-eGFP+ cluster 1	7	5	Dunn's multiple comparisons tests	Adj P value	Z value
			Grpr-eGFP+ cluster 3	12	8	Immature D2+ vs cluster 0	0.038	2.493
						Immature D2+ vs cluster 1	<0.0001	4.282
						Immature D2+ vs cluster 3	0.1924	1.851
		Panel g
		Metric	Condition	number of neurons	number of mice	Statistical test	P value	K-W statistic
		AP height	Immature D2+	4	3	Kruskal-Wallis one-way ANOVA	0.1127	5.978
			Grpr-eGFP+ cluster 0	5	4
			Grpr-eGFP+ cluster 1	4	3	Dunn's multiple comparisons tests	Adj P value	Z value
			Grpr-eGFP+ cluster 3	9	5	Immature D2+ vs cluster 0	0.1231	2.043
						Immature D2+ vs cluster 1	0.3821	1.525
						Immature D2+ vs cluster 3	0.0609	2.321
		Panel h
		Metric	Condition	number of neurons	number of mice	Statistical test	P value	K-W statistic
		AP half width	Immature D2+	4	3	Kruskal-Wallis one-way ANOVA	0.6325	1.72
			Grpr-eGFP+ cluster 0	5	4
			Grpr-eGFP+ cluster 1	4	3	Dunn's multiple comparisons tests	Adj P value	Z value
			Grpr-eGFP+ cluster 3	9	5	Immature D2+ vs cluster 0	0.7531	1.148
						Immature D2+ vs cluster 1	0.7586	1.143
						Immature D2+ vs cluster 3	>0.9999	0.8827
