# Supplementary material for: Gastrin-releasing peptide signaling in the nucleus accumbens medial shell regulates neuronal excitability and motivation
Source: Nat Commun. 2025 Oct 21;16:9314. doi: 10.1038/s41467-025-64373-3 (PMC12540653; doi:10.1038/s41467-025-64373-3)
Supplement: Supplementary file 6 — Source Data [file 41467_2025_64373_MOESM6_ESM.xlsx]

## Sheet: 1j
Figure 1j
Membrane potential
Grpr-eGFP+	Grpr-eGFP-	D1-tdTom+	D1-tdTomato-/Grpr-eGFP-
-55.45	-77.14	-63.4091	-57.5455
-39.325	-74.88	-50.5909	-74.3182
-56.7	-64.8	-73.5682	-74.5909
-34.05	-48.18	-78.8409	-78.4773
-65.9	-33.92	-68.1818	-61.4545
-51.75	-48.32	-76.2727	-81.8182
-41.8	-61.3	-43.2727	-80.7045
-53.75	-82.56	-56.9318	-75.3182
-52.5909	-74.1	-73.4318	-72.2273
-57.3864	-77.66	-45.75	-37.75
-42.6591	-74.34	-65.1364	-58.3636
-37.2955	-68	-68.5682	-83.8409
-42.4091	-45.48	-68.3409	-68.1591
-33.3864	-46.6136	-84.7273	-54.5227
-52.25	-73.9773	-85.2273	-61.3182
-53.4318	-56.1136	-67.0909	-78.1364
-31.0909	-43.5909	-59.0455	-30.5227
-39.1591	-69.4091	-79.5909	-72.2273
-60.5909	-53.6591	-62.0909	-51.4545
-64.4318	-79.4545	-48	-82.3636
-41.1136	-53.7045	-77.1136	-69.7955
-36.1364	-68.8409	-78.4091	-74.2273
-34.9318	-69.8409	-88.5909	-78.9545
-42.6818	-56.8864	-66.9545	-85.1364
-39.9545	-68.5455	-58.3636	-85.0455
-78.1364	-60.0227	-67.25	-80.9318
-53.1818	-37.9773	-74.2045	-81.9091
-34.7045	-75.6818	-76.7045
-60.2273	-71.8409	-80.2727
-42.9545	-67.25	-85.0909
	-76.4318	-52.5
	-61.6591
	-70.25
	-61.7955

## Sheet: 1k
Figure 1k
Membrane resistance
Grpr-eGFP+	Grpr-eGFP-	D1-tdTom+	D1-tdTomato-/Grpr-eGFP-
719.164	647.741	1047.43	497.486
1371.66	916.523	1148.26	252.16
644.833	1597.94	898	437.949
655.584	899.956	555.165	318.18
848.828	524.575	1027.46	680.854
1011.17	778.46	565.742	602.658
1240.2	507.18	507.251	262.888
1013.68	515.432	536.895	435.404
612.839	445.055	606.563	326.05
855.375	817.917	895.058	771.248
1312.2	517.92	421.466	811.501
824.956	513.371	271.594	1024.47
1437.11	581.311	453.536	1022.38
801.854	670.423	597.31	1476.05
914.848	912.618	363.418	935.118
1324.24	703.133	862.379	734.899
1324.49	2786.64	747.314	1077.13
1317.21	865.873	295.239	857.005
911.992	776.631	928.655	826.361
638.571	615.952	773.28	663.799
923.013	547.349	241.714	251.1
851.524	378.397	338.476	548.275
852.574	633.923	256.57	525.531
742.203	775.629	829.949	464.396
934.178	510.408	575.312	1204.28
1688.2	1046.58	462.479	447.859
1720.01	514.872	442.189	779.059
1265.59	471.156	515.09
1485.38	367.976	462.349
1413.02	573.873	565.342
	300.074	705.993
	416.131
	659.178
	705.541

## Sheet: 1l
Figure 1l
	Current	Grpr-eGFP+ (spike frequency)
	0	0	0	0	1.5	2.5	5	0	0	0	3.5	1	0	0	1.5	4	0.5	0	0	0	0	2.5	0	2
	10	6	5	0	6.5	0	7.5	0	0.5	8	3.5	5.5	0	0	6	2.5	1.5	0.5	0	0	2	1	0	4
	20	4.5	10	2.5	9	0.5	2	0	1.5	11.5	0	7.5	0	0	7	1	1	1	0	0	2.5	1	3	1.5
	30	1.5	12.5	9	6	1	0.5	0	1	14.5	0.5	3.5	6	0.5	3	1	1	0.5	0	0	1.5	0	9.5	1
	40	1.5	6	12.5	2	1	0.5	0	1	16.5	0	2	9	6.5	2	0.5	2.5	1	0	4	1	0	6.5	1
	50	1	3	16	1.5	1	1	0	1	16	1	2	10.5	12	2	1	2	1	0.5	7.5	1	0.5	3.5	1
	60	1	2	18.5	1.5	1	1	0.5	1	14.5	1	2	11	14.5	2	1	1.5	1	0.5	10	1	0.5	2	1
	70	1	1	19.5	1.5	0.5	1	0	1	8.5	0.5	1.5	7.5	13	1.5	1	1	1	1	11.5	1	0.5	2	1
	80	1	1	21	1	1	1	1	1	5.5	1	1	4	9	2	0.5	1	1	1	9	1	0.5	1.5	1
	90	1	1	16	1	1	1	1	1	3.5	0.333333	1.66667	2.66667	4.66667	1	1	1	1	1	6.5	1	1	1.5	1
	100	1	1	6	1	1	0.5	1	1	1	0.5	1	2	3.5	1.5	1	1	1	1	4.5	1	1	1	1
	Current	Grpr-eGFP- (spike frequency)
	0	0.5	0	0	2.5	0	0	0	0	0	0	0	0	0	3.5	0	0	0	0	0	0	0
	10	2	0	0	4	0	0.5	0	0	0	0	0	0	4.5	3	0	0	0	0	0	0	0
	20	1	0	1.5	7	0	0.5	0	1	0	0	0	0	8	1	0	0	0	0	0	0	7
	30	1	0	5.5	2	1.5	4	0	1	0	0	0	5	9	1	0	0	0	0	0.5	0	13.5
	40	1	0	11	1	7.5	4.5	0	1	0	0	3.5	4.5	9	1	0	0	4.5	0	4.5	1	16
	50	1	3	14	1	11.5	3.5	0	1	0	2	6	2.5	5.5	1	3.5	0	9	0	9	5.5	15
	60	1	7	15	1	14	3.5	0	1	0	3	2.5	2	3.5	1	6.5	0	12	0	3.5	9	8.5
	70	1	9.5	11.5	1	16	2.5	0	1	0	7	4.5	2	3	1	8.5	2	13.5	0	2.5	11.5	4.5
	80	1	11	6.5	1	16.5	2	0	1	0	9	3.5	2	2.5	1	10	4.5	13.5	0.5	2.5	12.5	3.5
	90	1	11	3.5	1	10	1.5	0	1	0.5	6	2.5	1	2	1	10	6.5	9	3	2	13.5	3
	100	1	9	2.5	1	4.5	1.5	0	1	1.5	8	2	1.5	2	0.5	11	8.5	4	5	2	13.5	2.5
	Current	D1-tdTomato+ (spike frequency)
	0	0	3	0	0	0	0	0	0	0	2	0	0	0	0	0	0	0	0	0	1.5	0	0	0	0	0	0	0	0	0	0	0
	10	0	10.5	0	0	0	0	1	0	0	8.5	0	0	0	0	0	0	0	0	1.5	2.5	0	0	0	0	0	0	0	0	0	0	0
	20	3	13.5	0	0	0	0	1	0.5	0	12.5	0	0	0	0	0	0	0.5	0	8.5	1	0	0	0	0	2	0	0	0	0	0	4.5
	30	8	13.5	4.5	0	1	0	1	5	0	11	0	0	0	0	0	1.5	4	0	12.5	1	0	0	0	0	4.5	0	0	0	0	0	9
	40	10	6.5	7.5	0	6	1.5	1	9	0	4.5	0	0	0	0	0	8.5	2	0	15.5	1	0	0	0	3	7.5	0	0	0	0	0	5
	50	10.5	4	9	1	10.5	6	1	10.5	0.5	1.5	0	1	2.5	0	0	11.5	2.5	0	18	1	0	0	0	8	9.5	0	0	0	0	0	3.5
	60	8.5	3	10	4	12.5	11	1	10.5	3	1	1	5.5	5.5	0	0	9	2	0	19	1	0	0	0	10.5	9	1	2	0	2	0	3
	70	8	2	10	7	15	14	1	8.5	3	1	5	9.5	8	0.5	0	6.5	2	0	13	1	0	0	0	12	8	2	4	1.5	5.5	0	2.5
	80	5	2	11	9	16	17	1	7	3	1	7	12	9.5	4	0	4.5	2	2	6.5	1	0.5	0.5	0	11.5	7.5	6	5.5	2.5	8	0	2.5
	90	3	2	10	10	17	19	1	6	4	1	8	14.5	7.5	6	0	3.5	2	5.5	3.5	1	3	2.5	0	8.5	6	6.5	8	6.5	9.5	0	2
	100	2.5	1.5	6	12	17	20.5	1	4.5	1.5	1	8	15.5	5	7.5	0	3	2	8.5	3	1	5.5	3	0	4.5	3.5	8.5	6.5	6	11.5	0	2
	Current	D1-tdTomato-/Grpr-eGFP- (spike frequency)
	0	0	0	0	0	0	0	0	0	0	0	0	0	0	1	0	0	3	0	0	0	0	0	0	0	0	0	0
	10	5	0	0	0	0	0	0	0	0	4	0	0	1	9	0	0	0	0	4.5	0	0	0	0	0	0	0	0
	20	10.5	0	0	0	0	0	0	0	0	3.5	0	0	5.5	7.5	1	0	0	0	9.5	0	0	0	0	0	0	0	0
	30	15	0	0	0	0	0	0	0	0	1	5.5	0	10	3	5	0	0	0	12.5	0	0	0	0	0	0	0	0
	40	16	0	0	0	0	0	0	0	0	0.5	10	0	12	2	7.5	0	0.5	0	8	0	0	0	0	0	0	0	0
	50	4.5	0	0	0	2.5	0	0	3	0	1	6.5	0	14	1.5	10	2.5	0.5	3	4	0	0	1.5	0	0	0	0	0
	60	2.5	0	1	0	3.5	2	0	7.5	0	0.5	4.5	3.5	15	1	10	5.5	0	7	3	0	0	6	4	0	0	1.5	1
	70	1.5	0	5.5	0	8	6.5	0	12	4	1	2.5	6.5	15.5	1	6.5	8	0	9	2	3.5	1	9.5	8	1	0	5.5	6
	80	1.5	1.5	8.5	1	11	10	0	16	7.5	1	2	9.5	16	1	5.5	11	0.5	11.5	2	7	3.5	12	10	5.5	1	9.5	10
	90	1	4.5	10.5	5.5	12	13	0	19	10	0.5	2	11	11	1	3.5	13	1	12	2	9.5	8	13.5	13.5	8.5	3.5	12.5	11
	100	1	7.5	12	8	13.5	14.5	0	21.5	13	1	2	12.5	4	1	3	14.5	1.5	6	2	11	14.5	14.5	15	12	6.5	13.5	12

## Sheet: 1m
Figure 1m
Time (ms)	Grpr-eGFP+ (membrane potential, mV)																			D1-tdTom+																												D1-tdTom-/Grpr-eGFP-
-20	-46.6592	-46.7891	-42.7971	-39.6814	-44.4198	-39.1945	-52.7284	-35.0403	-42.3751	-41.3041	-41.7261	-41.8234	-31.2755	-42.6997	-47.1136	-44.8093	-41.369	-50.4565		-41.6936	-49.0934	-43.3164	-41.2392	-46.3022	-42.6023	-36.6306	-30.2044	-45.8803	-39.6814	-43.7383	-39.4866	-41.0769	-42.0831	-34.7482	-41.0769	-45.718	-44.3874	-39.5191	-39.4542	-39.1945	-37.8314	-35.7218	-38.9674	-34.7482	-41.9857	-40.0384		-54.0915	-40.298
-19.9	-46.6268	-46.7566	-42.7971	-39.6814	-44.3874	-39.227	-52.6635	-35.0403	-42.3427	-41.3366	-41.6287	-41.8559	-31.243	-42.6673	-47.1136	-44.8742	-41.369	-50.3591		-41.6936	-49.0609	-43.3488	-41.2068	-46.3347	-42.6023	-36.5657	-30.2044	-45.8479	-39.6489	-43.7707	-39.4542	-41.0769	-42.0506	-34.7157	-41.1094	-45.718	-44.3225	-39.5516	-39.4217	-39.227	-37.8639	-35.6894	-39.0323	-34.7482	-41.9857	-40.0384		-54.059	-40.298
-19.8	-46.6592	-46.7242	-42.7646	-39.6814	-44.3549	-39.1621	-52.6959	-35.0078	-42.3102	-41.369	-41.6611	-41.8234	-31.243	-42.6673	-47.0487	-44.7768	-41.3041	-50.2942		-41.6936	-49.0285	-43.3488	-41.2068	-46.2373	-42.5699	-36.5332	-30.2369	-45.8154	-39.6489	-43.7707	-39.4866	-41.0445	-42.0506	-34.6833	-41.0769	-45.6856	-44.3225	-39.4542	-39.3244	-39.227	-37.8314	-35.6569	-38.9998	-34.7157	-42.0182	-39.9735		-54.059	-40.2656
-19.7	-46.6592	-46.7566	-42.7646	-39.6489	-44.3225	-39.1296	-52.631	-34.9104	-42.3102	-41.2717	-41.6287	-41.7585	-31.2755	-42.6673	-47.0487	-44.7768	-41.369	-50.2293		-41.6611	-49.0609	-43.3164	-41.2392	-46.2049	-42.5699	-36.5657	-30.2369	-45.718	-39.6489	-43.7383	-39.4866	-41.0445	-41.9857	-34.6508	-41.1418	-45.6531	-44.29	-39.4866	-39.2594	-39.227	-37.799	-35.592	-38.9349	-34.6508	-42.0506	-39.9735		-54.059	-40.2656
-19.6	-46.6268	-46.7242	-42.7971	-39.6165	-44.29	-39.1296	-52.5985	-34.878	-42.3102	-41.2392	-41.6611	-41.6936	-31.3079	-42.6673	-47.0812	-44.7119	-41.3366	-50.2293		-41.6611	-49.0285	-43.3813	-41.1743	-46.1724	-42.6023	-36.5008	-30.2044	-45.7505	-39.6165	-43.7707	-39.4866	-40.9796	-42.0182	-34.5534	-41.1094	-45.718	-44.1926	-39.4542	-39.1621	-39.1945	-37.8639	-35.6245	-38.9674	-34.6508	-42.0831	-40.0384		-53.9617	-40.2656
-19.5	-46.6268	-46.7242	-42.7971	-39.584	-44.3225	-39.1296	-52.5661	-34.9104	-42.2453	-41.2068	-41.5638	-41.6936	-31.3079	-42.6673	-47.0487	-44.7444	-41.369	-50.2293		-41.6287	-49.0285	-43.3488	-41.2392	-46.1075	-42.6348	-36.4358	-30.172	-45.783	-39.584	-43.8356	-39.4866	-40.9471	-42.0182	-34.5534	-41.1743	-45.6856	-44.1602	-39.4217	-39.1296	-39.227	-37.799	-35.6245	-38.9674	-34.6184	-42.0506	-40.0384		-53.9617	-40.2331
-19.4	-46.5943	-46.6917	-42.7646	-39.584	-44.2576	-39.0972	-52.5661	-34.878	-42.2778	-41.1418	-41.5313	-41.6936	-31.2755	-42.6348	-47.0812	-44.7444	-41.3366	-50.1644		-41.6287	-48.996	-43.3488	-41.2392	-46.1075	-42.5699	-36.3709	-30.172	-45.7505	-39.4866	-43.7707	-39.4542	-40.9796	-42.0182	-34.5534	-41.1743	-45.6856	-44.0953	-39.4542	-39.0323	-39.2594	-37.8639	-35.592	-38.9674	-34.6508	-42.0831	-40.1033		-53.9292	-40.2006
-19.3	-46.5943	-46.7242	-42.6997	-39.6165	-44.2251	-39.0323	-52.5661	-34.8455	-42.2453	-41.1094	-41.5638	-41.6287	-31.243	-42.5374	-47.0487	-44.7119	-41.369	-50.132		-41.6287	-48.996	-43.3488	-41.2392	-46.0101	-42.5699	-36.306	-30.2044	-45.718	-39.4542	-43.7058	-39.4542	-40.9471	-42.0182	-34.521	-41.1418	-45.6856	-43.9979	-39.4217	-38.9674	-39.227	-37.8639	-35.6245	-38.9349	-34.6184	-42.148	-40.0059		-53.9292	-40.2006
-19.2	-46.5619	-46.7242	-42.7322	-39.584	-44.1926	-39.0323	-52.5661	-34.8131	-42.2453	-41.1418	-41.4664	-41.5962	-31.1456	-42.5699	-47.0163	-44.7444	-41.3041	-50.0671		-41.5313	-48.9636	-43.3813	-41.2392	-45.9777	-42.6023	-36.306	-30.1395	-45.6856	-39.4542	-43.8032	-39.4542	-40.9147	-41.9857	-34.4885	-41.1418	-45.7505	-43.9979	-39.3568	-38.87	-39.1621	-37.8639	-35.6894	-38.9024	-34.6184	-42.148	-40.1033		-53.8968	-40.2331
-19.1	-46.5943	-46.6917	-42.6673	-39.584	-44.1602	-38.9998	-52.5985	-34.7806	-42.2453	-41.1094	-41.4664	-41.5638	-31.1132	-42.6023	-46.9513	-44.6795	-41.2717	-50.0021		-41.5313	-48.9311	-43.3488	-41.2392	-45.9777	-42.5374	-36.2411	-30.1395	-45.6856	-39.4542	-43.7383	-39.4217	-40.9471	-41.9857	-34.521	-41.1094	-45.6856	-43.9655	-39.3893	-38.87	-39.227	-37.8314	-35.6569	-38.8375	-34.521	-42.1804	-40.0708		-53.8643	-40.2331
-19	-46.5619	-46.6592	-42.7646	-39.584	-44.1277	-38.9998	-52.5012	-34.7806	-42.2453	-41.0769	-41.4989	-41.5638	-31.0807	-42.5699	-46.9513	-44.5821	-41.3041	-50.0346		-41.5638	-48.9311	-43.3813	-41.2392	-45.9452	-42.5374	-36.2087	-30.172	-45.5882	-39.4866	-43.7383	-39.4217	-40.9471	-41.9208	-34.4885	-41.1094	-45.6531	-43.933	-39.3244	-38.8051	-39.1621	-37.799	-35.6245	-38.87	-34.5534	-42.2129	-40.0059		-53.8968	-40.2006
-18.9	-46.5294	-46.6592	-42.6997	-39.5516	-44.1602	-38.9674	-52.5012	-34.7806	-42.2453	-41.0445	-41.4664	-41.5638	-30.9834	-42.505	-46.9513	-44.647	-41.2717	-50.0021		-41.4989	-48.8987	-43.3488	-41.2392	-45.9128	-42.505	-36.2087	-30.172	-45.6207	-39.4217	-43.7058	-39.4866	-40.9147	-41.9208	-34.4885	-41.0769	-45.718	-43.8681	-39.3568	-38.7726	-39.227	-37.7665	-35.6894	-38.8375	-34.4885	-42.2453	-39.9735		-53.7994	-40.2006
-18.8	-46.5294	-46.6268	-42.7646	-39.5191	-44.1277	-38.9674	-52.5012	-34.7806	-42.1804	-41.0769	-41.4664	-41.5313	-30.9184	-42.505	-46.9189	-44.5821	-41.2392	-49.9372		-41.4989	-48.8662	-43.3813	-41.1743	-45.9452	-42.4725	-36.2087	-30.1395	-45.5882	-39.3893	-43.7058	-39.4217	-40.9147	-41.9208	-34.4561	-41.0769	-45.718	-43.9006	-39.3244	-38.7077	-39.1621	-37.7665	-35.6894	-38.8051	-34.4236	-42.2129	-39.9735		-53.8318	-40.2006
-18.7	-46.5294	-46.5943	-42.7646	-39.4542	-44.1602	-38.9349	-52.5012	-34.7806	-42.1804	-41.1094	-41.4989	-41.4989	-30.886	-42.4401	-46.9513	-44.5496	-41.2717	-49.9048		-41.4664	-48.8338	-43.2514	-41.2068	-45.9128	-42.3751	-36.2087	-30.1395	-45.5882	-39.3893	-43.7058	-39.3893	-40.9147	-41.9532	-34.4236	-41.0445	-45.6856	-43.8681	-39.3568	-38.6753	-39.1621	-37.7665	-35.6569	-38.7726	-34.4236	-42.1804	-40.0384		-53.7994	-40.2006
-18.6	-46.5294	-46.5943	-42.7971	-39.4866	-44.0953	-38.9349	-52.4363	-34.7806	-42.1804	-41.0769	-41.4664	-41.4664	-30.9184	-42.505	-46.854	-44.5496	-41.3041	-49.9372		-41.4339	-48.8338	-43.2839	-41.2068	-45.9777	-42.3427	-36.2087	-30.1395	-45.5558	-39.3893	-43.7383	-39.3893	-40.9471	-41.9532	-34.3587	-41.0445	-45.6531	-43.8032	-39.2919	-38.5779	-39.0972	-37.7341	-35.6569	-38.7402	-34.4236	-42.1804	-40.0384		-53.7345	-40.1357
-18.5	-46.497	-46.5619	-42.8295	-39.4542	-44.0953	-38.87	-52.4038	-34.7157	-42.148	-41.0769	-41.4339	-41.4339	-30.9509	-42.505	-46.9189	-44.5496	-41.3041	-49.8399		-41.4339	-48.8338	-43.2839	-41.2068	-45.9128	-42.3102	-36.1762	-30.1071	-45.5558	-39.3568	-43.7383	-39.3893	-40.9147	-41.9532	-34.4236	-40.9796	-45.6207	-43.8032	-39.227	-38.4805	-39.0972	-37.7665	-35.592	-38.7726	-34.3587	-42.2129	-40.0708		-53.7345	-40.1357
-18.4	-46.4645	-46.5619	-42.7971	-39.4217	-44.1602	-38.8375	-52.4687	-34.7482	-42.0831	-41.0769	-41.4989	-41.4664	-30.9509	-42.4401	-46.9189	-44.5496	-41.2717	-49.8074		-41.369	-48.7364	-43.219	-41.1418	-45.8803	-42.3102	-36.1762	-30.1395	-45.5882	-39.3568	-43.7058	-39.3893	-40.9796	-41.9532	-34.4236	-40.9147	-45.5882	-43.8356	-39.1621	-38.3832	-39.1296	-37.7341	-35.592	-38.7402	-34.3262	-42.1804	-40.0384		-53.7345	-40.1033
-18.3	-46.4321	-46.5294	-42.7971	-39.4217	-44.1602	-38.8375	-52.3714	-34.7482	-42.0182	-41.0769	-41.4339	-41.4339	-30.9184	-42.4076	-46.9189	-44.5496	-41.2392	-49.7749		-41.369	-48.7688	-43.219	-41.2068	-45.9452	-42.3751	-36.1762	-30.1071	-45.5558	-39.4217	-43.6734	-39.3893	-40.9471	-41.8883	-34.3587	-40.9471	-45.5558	-43.8032	-39.1945	-38.2858	-39.1296	-37.7341	-35.592	-38.7402	-34.2938	-42.1155	-39.9735		-53.7345	-40.0708
-18.2	-46.3996	-46.497	-42.8295	-39.3893	-44.1277	-38.8051	-52.3714	-34.7157	-42.0506	-41.0445	-41.4015	-41.4339	-30.9184	-42.4076	-46.8864	-44.5496	-41.2068	-49.7425		-41.3041	-48.7364	-43.1541	-41.1418	-45.9128	-42.3102	-36.1113	-30.1071	-45.4909	-39.3568	-43.6085	-39.3893	-40.9796	-41.9532	-34.3262	-40.9147	-45.5882	-43.8032	-39.1621	-38.2533	-39.0972	-37.7016	-35.5596	-38.7726	-34.2289	-42.0831	-39.9735		-53.702	-40.0708
-18.1	-46.4645	-46.5294	-42.7971	-39.3568	-44.0953	-38.8375	-52.3389	-34.7482	-42.0182	-41.0445	-41.369	-41.4339	-30.8535	-42.4076	-46.9189	-44.5496	-41.1418	-49.7425		-41.3366	-48.7039	-43.1541	-41.1743	-45.8803	-42.2778	-36.1113	-30.1071	-45.3935	-39.3568	-43.6409	-39.4217	-40.9147	-41.8883	-34.3262	-40.9147	-45.5882	-43.7707	-39.1296	-38.1235	-39.0647	-37.6691	-35.4946	-38.8051	-34.164	-42.1155	-39.941		-53.6696	-40.1033
-18	-46.4321	-46.5619	-42.7971	-39.3568	-44.0628	-38.8375	-52.3389	-34.6833	-41.9532	-40.9796	-41.3366	-41.4015	-30.8535	-42.3751	-46.8864	-44.5172	-41.1418	-49.6451		-41.3041	-48.6715	-43.1865	-41.2068	-45.8479	-42.3427	-36.0788	-30.0746	-45.4584	-39.3568	-43.6409	-39.4217	-40.9147	-41.9532	-34.3587	-40.9471	-45.5558	-43.8032	-39.1296	-38.0261	-39.0647	-37.6367	-35.4622	-38.7726	-34.1315	-42.0831	-39.941		-53.702	-40.1033
-17.9	-46.3996	-46.5294	-42.7971	-39.3568	-44.0628	-38.8375	-52.2416	-34.6833	-41.9208	-41.012	-41.3366	-41.4015	-30.7886	-42.3427	-46.854	-44.5496	-41.1418	-49.6451		-41.3041	-48.7039	-43.1216	-41.2392	-45.783	-42.2778	-36.1762	-30.0746	-45.3935	-39.3568	-43.6409	-39.4542	-40.8822	-41.8883	-34.3587	-41.012	-45.4909	-43.7707	-39.1296	-38.0261	-39.0323	-37.6042	-35.4622	-38.8051	-34.0991	-42.1155	-39.9735		-53.702	-40.1033
-17.8	-46.3996	-46.5294	-42.7971	-39.3244	-43.9979	-38.87	-52.274	-34.6508	-41.9208	-41.0445	-41.3041	-41.4339	-30.8211	-42.3751	-46.8864	-44.4523	-41.1418	-49.6451		-41.369	-48.639	-43.1541	-41.2717	-45.783	-42.2778	-36.1437	-30.0097	-45.3935	-39.3893	-43.6409	-39.4542	-40.7524	-41.9208	-34.4236	-40.9471	-45.4909	-43.7383	-39.1296	-38.0586	-38.9998	-37.5718	-35.4297	-38.8051	-34.0666	-42.1155	-39.941		-53.702	-40.1357
-17.7	-46.4321	-46.5294	-42.7971	-39.2919	-43.933	-38.8375	-52.2416	-34.6833	-41.8234	-41.0445	-41.3366	-41.4339	-30.8211	-42.3427	-46.8864	-44.4523	-41.1418	-49.5478		-41.3366	-48.6715	-43.1216	-41.2717	-45.7505	-42.2778	-36.1113	-30.0746	-45.361	-39.3244	-43.576	-39.4542	-40.7524	-41.9208	-34.3587	-40.9471	-45.4909	-43.6734	-39.0647	-38.0586	-38.9998	-37.5718	-35.3648	-38.8375	-34.0666	-42.0831	-40.0059		-53.6696	-40.1033
-17.6	-46.3671	-46.5294	-42.8295	-39.2919	-43.9006	-38.8051	-52.2416	-34.6833	-41.8559	-41.0769	-41.3366	-41.4015	-30.8211	-42.3427	-46.854	-44.3549	-41.0445	-49.5802		-41.3041	-48.6066	-43.1216	-41.2392	-45.6856	-42.2778	-36.0788	-30.0422	-45.361	-39.3893	-43.6085	-39.4217	-40.7199	-41.8559	-34.4561	-41.012	-45.4584	-43.6409	-39.0972	-37.9937	-38.9998	-37.5393	-35.3973	-38.8375	-34.0991	-42.0182	-40.0059		-53.6696	-40.0708
-17.5	-46.3671	-46.5294	-42.7646	-39.2594	-43.9006	-38.87	-52.2091	-34.6508	-41.7585	-41.1418	-41.3041	-41.4015	-30.7886	-42.3102	-46.8864	-44.3549	-41.0445	-49.5802		-41.3041	-48.6066	-43.0892	-41.2392	-45.6856	-42.2778	-36.0788	-30.0422	-45.3935	-39.3244	-43.576	-39.4866	-40.7524	-41.8234	-34.4236	-40.9471	-45.4909	-43.6734	-39.0972	-37.9937	-38.9998	-37.5718	-35.3324	-38.87	-34.0342	-42.0831	-39.9735		-53.6371	-40.0708
-17.4	-46.3671	-46.497	-42.7646	-39.2919	-43.9006	-38.8375	-52.1766	-34.6184	-41.7261	-41.0769	-41.2717	-41.3041	-30.7237	-42.2778	-46.9189	-44.3874	-41.1418	-49.4828		-41.3041	-48.5741	-43.0567	-41.3366	-45.6856	-42.3427	-36.0788	-30.0422	-45.3935	-39.3244	-43.6085	-39.4866	-40.7849	-41.8559	-34.4236	-40.9471	-45.4909	-43.6085	-39.0647	-37.9288	-38.9674	-37.6042	-35.3324	-38.7726	-34.0991	-42.0831	-39.9086		-53.702	-40.1033
-17.3	-46.3671	-46.5294	-42.7322	-39.2919	-43.8032	-38.7726	-52.1117	-34.6184	-41.7261	-41.0769	-41.2068	-41.3366	-30.7886	-42.2778	-46.9189	-44.3874	-41.1094	-49.4828		-41.3041	-48.5741	-43.0243	-41.369	-45.718	-42.2778	-36.1113	-30.0422	-45.3286	-39.2594	-43.5435	-39.4542	-40.7849	-41.791	-34.3587	-41.012	-45.4909	-43.6085	-39.0647	-37.9612	-38.9998	-37.5393	-35.2999	-38.8375	-34.0342	-42.0831	-39.9735		-53.6696	-40.1033
-17.2	-46.3347	-46.4321	-42.7322	-39.2919	-43.8032	-38.7726	-52.0793	-34.521	-41.6611	-41.0769	-41.2068	-41.2392	-30.7237	-42.3427	-46.8864	-44.3225	-41.1418	-49.4179		-41.3041	-48.5416	-43.0243	-41.369	-45.718	-42.2778	-35.9815	-30.0097	-45.2961	-39.2594	-43.5435	-39.4542	-40.8498	-41.7585	-34.3912	-40.9796	-45.5558	-43.6085	-39.0323	-37.8963	-38.9349	-37.5718	-35.2999	-38.8051	-34.0991	-42.0831	-40.0059		-53.6371	-40.1033
-17.1	-46.2698	-46.3996	-42.7322	-39.2919	-43.7383	-38.7726	-52.0793	-34.4885	-41.6287	-41.0445	-41.1743	-41.1418	-30.6264	-42.2778	-46.8864	-44.3225	-41.0769	-49.4504		-41.2068	-48.5092	-43.0567	-41.3366	-45.718	-42.2778	-36.0464	-30.0097	-45.2312	-39.2594	-43.5111	-39.4542	-40.7849	-41.7585	-34.2938	-41.012	-45.5558	-43.576	-38.9998	-37.9288	-38.9674	-37.5393	-35.2675	-38.7402	-34.1964	-42.0506	-39.9735		-53.6371	-40.1033
-17	-46.2698	-46.3671	-42.6997	-39.2594	-43.8032	-38.7726	-52.0793	-34.521	-41.6287	-41.012	-41.2392	-41.1743	-30.6588	-42.2778	-46.8215	-44.3225	-41.0769	-49.4179		-41.1418	-48.4767	-42.9918	-41.3366	-45.718	-42.3427	-35.9815	-30.0097	-45.2312	-39.2594	-43.4137	-39.4542	-40.7849	-41.6611	-34.3262	-41.012	-45.5558	-43.5435	-39.0323	-37.9288	-38.9024	-37.5393	-35.2675	-38.7077	-34.164	-42.0506	-39.9735		-53.5722	-40.1357
-16.9	-46.2049	-46.4321	-42.6673	-39.227	-43.7383	-38.7402	-52.0468	-34.4561	-41.5638	-41.012	-41.2392	-41.1094	-30.6588	-42.2453	-46.854	-44.3225	-41.0769	-49.3855		-41.1418	-48.4443	-42.9594	-41.3366	-45.6856	-42.3102	-36.0139	-30.0422	-45.2312	-39.2594	-43.4137	-39.4217	-40.7849	-41.6936	-34.3262	-41.012	-45.5558	-43.576	-38.9674	-37.9612	-38.87	-37.5393	-35.2675	-38.7402	-34.164	-42.0506	-39.9735		-53.5398	-40.0384
-16.8	-46.2049	-46.4321	-42.6673	-39.2594	-43.7058	-38.7726	-51.9819	-34.4561	-41.5962	-40.9796	-41.2717	-41.0445	-30.6264	-42.2129	-46.8215	-44.29	-41.0445	-49.353		-41.2068	-48.4767	-42.9594	-41.3366	-45.718	-42.3427	-36.0139	-29.9772	-45.1663	-39.2594	-43.4786	-39.4217	-40.7849	-41.6611	-34.2938	-41.0445	-45.5882	-43.576	-38.9674	-38.0261	-38.87	-37.5718	-35.235	-38.6753	-34.1964	-41.9857	-40.0059		-53.5073	-40.0708
-16.7	-46.14	-46.4321	-42.6673	-39.227	-43.7058	-38.6753	-52.0144	-34.4561	-41.5962	-41.012	-41.2068	-40.9796	-30.5939	-42.1804	-46.8215	-44.1926	-41.1094	-49.353		-41.2392	-48.4443	-42.9918	-41.3041	-45.6856	-42.4076	-36.0139	-30.0097	-45.1339	-39.2594	-43.5111	-39.5191	-40.7849	-41.5638	-34.2938	-41.0445	-45.5233	-43.6085	-38.9674	-38.0586	-38.8375	-37.5718	-35.235	-38.6104	-34.164	-41.9857	-39.9735		-53.4748	-40.0708
-16.6	-46.14	-46.3671	-42.6997	-39.227	-43.7058	-38.6428	-51.9495	-34.3912	-41.5313	-40.8822	-41.2392	-41.0445	-30.5939	-42.1804	-46.7891	-44.2576	-41.0445	-49.3206		-41.2068	-48.4118	-42.9269	-41.369	-45.718	-42.4076	-36.0139	-30.0422	-45.1339	-39.2919	-43.4137	-39.5191	-40.7849	-41.5962	-34.2613	-41.0769	-45.5882	-43.576	-38.9024	-38.0586	-38.8375	-37.6042	-35.235	-38.6428	-34.2289	-41.9857	-39.941		-53.5073	-40.0384
-16.5	-46.14	-46.3671	-42.6673	-39.1945	-43.7058	-38.5779	-51.9819	-34.3262	-41.5313	-40.7849	-41.1418	-41.012	-30.5614	-42.148	-46.8215	-44.2251	-41.1094	-49.2881		-41.2068	-48.4118	-42.9269	-41.3366	-45.6531	-42.4076	-35.9815	-30.0097	-45.1339	-39.2594	-43.3813	-39.5191	-40.7849	-41.5638	-34.2613	-41.012	-45.5558	-43.5111	-38.87	-38.1235	-38.8051	-37.6367	-35.235	-38.5779	-34.1964	-41.9857	-39.941		-53.5073	-40.0059
-16.4	-46.1075	-46.3671	-42.6348	-39.1621	-43.6734	-38.5454	-51.9819	-34.2613	-41.5313	-40.7524	-41.1418	-41.0445	-30.5939	-42.148	-46.8864	-44.2251	-41.0445	-49.2232		-41.1418	-48.4118	-42.8944	-41.4015	-45.6531	-42.3751	-36.0139	-30.0097	-45.1339	-39.2594	-43.3813	-39.5191	-40.7524	-41.5638	-34.2289	-40.9147	-45.5558	-43.5111	-38.8051	-38.156	-38.8051	-37.6691	-35.2025	-38.5454	-34.1964	-41.9857	-39.941		-53.5398	-40.0059
-16.3	-46.0751	-46.3347	-42.6673	-39.1296	-43.6734	-38.4805	-51.9495	-34.2289	-41.4339	-40.7199	-41.1094	-41.1094	-30.5614	-42.0831	-46.8215	-44.2576	-41.1418	-49.1908		-41.1418	-48.4118	-42.8944	-41.4015	-45.6207	-42.3751	-35.9815	-30.0097	-45.0689	-39.227	-43.2839	-39.5191	-40.7849	-41.4989	-34.164	-40.9147	-45.5558	-43.4786	-38.8375	-38.1884	-38.7402	-37.6691	-35.235	-38.5454	-34.2289	-42.0182	-39.9086		-53.4748	-39.9735
-16.2	-46.1075	-46.3671	-42.6023	-39.0972	-43.6409	-38.4805	-51.917	-34.1964	-41.4339	-40.6875	-41.0769	-41.0769	-30.5614	-42.1155	-46.7891	-44.2251	-41.0445	-49.2232		-41.1094	-48.3469	-42.7971	-41.4339	-45.5558	-42.4076	-36.0788	-30.0746	-45.004	-39.2919	-43.3164	-39.4542	-40.7524	-41.4664	-34.2289	-40.9147	-45.5882	-43.3813	-38.7726	-38.2209	-38.6753	-37.6691	-35.235	-38.5779	-34.2613	-42.0182	-39.9086		-53.4424	-39.9735
-16.1	-45.9777	-46.2698	-42.6023	-39.0972	-43.6085	-38.4481	-51.9495	-34.1315	-41.4664	-40.7199	-41.0445	-41.012	-30.5614	-42.148	-46.7566	-44.2576	-41.0769	-49.1583		-41.0445	-48.3145	-42.8295	-41.369	-45.5558	-42.3751	-36.0139	-30.0097	-45.004	-39.227	-43.2839	-39.5516	-40.7199	-41.4664	-34.164	-40.7849	-45.6207	-43.3164	-38.7402	-38.3182	-38.6428	-37.7016	-35.235	-38.5779	-34.2613	-41.9857	-39.9086		-53.4099	-39.941
-16	-45.9777	-46.2049	-42.5699	-39.1296	-43.5111	-38.4156	-51.8845	-34.0991	-41.4339	-40.7524	-41.012	-41.0445	-30.4965	-42.0506	-46.7891	-44.2576	-41.0769	-49.1908		-41.0445	-48.282	-42.862	-41.4015	-45.5558	-42.3427	-36.1113	-30.0422	-45.0689	-39.227	-43.2514	-39.5516	-40.6875	-41.4989	-34.0666	-40.7849	-45.5882	-43.2839	-38.7077	-38.3507	-38.6428	-37.7016	-35.235	-38.6104	-34.2613	-42.0182	-39.8436		-53.3775	-40.0059
-15.9	-45.9452	-46.2698	-42.5374	-39.0972	-43.4137	-38.3507	-51.8845	-34.0991	-41.369	-40.6875	-41.012	-40.9796	-30.4965	-42.0506	-46.7566	-44.1926	-41.0769	-49.1258		-40.9796	-48.2495	-42.862	-41.4339	-45.5233	-42.3751	-36.1437	-30.0097	-45.0365	-39.1945	-43.2839	-39.5516	-40.655	-41.4339	-34.0991	-40.7849	-45.6207	-43.219	-38.7726	-38.3832	-38.5779	-37.6691	-35.2675	-38.6104	-34.2938	-42.0182	-39.8761		-53.3775	-40.0059
-15.8	-45.9128	-46.1724	-42.505	-39.0972	-43.4137	-38.3832	-51.8845	-34.0991	-41.3366	-40.7199	-40.9796	-40.9471	-30.4965	-41.9532	-46.7566	-44.2576	-41.1094	-49.0934		-40.9796	-48.2495	-42.7971	-41.4339	-45.4909	-42.3102	-36.0788	-30.0097	-44.9716	-39.1945	-43.2514	-39.584	-40.6875	-41.4015	-34.0666	-40.7524	-45.5882	-43.1865	-38.7402	-38.3832	-38.6428	-37.7016	-35.2999	-38.5779	-34.2613	-41.9532	-39.8436		-53.345	-39.9735
-15.7	-45.8803	-46.1724	-42.5374	-39.0323	-43.3488	-38.2858	-51.8845	-34.0991	-41.2717	-40.7199	-40.9796	-40.9471	-30.4641	-41.9857	-46.7566	-44.29	-41.0769	-49.0934		-40.9471	-48.2171	-42.7646	-41.4664	-45.4584	-42.3427	-36.0788	-30.0746	-44.9716	-39.1296	-43.219	-39.584	-40.6226	-41.4989	-34.0666	-40.7849	-45.5233	-43.1541	-38.7402	-38.4156	-38.5779	-37.7016	-35.3324	-38.6753	-34.2938	-42.0182	-39.8436		-53.3126	-39.9735
-15.6	-45.9128	-46.1075	-42.5699	-38.9674	-43.2839	-38.2533	-51.8521	-34.0666	-41.3041	-40.7199	-40.9471	-40.9147	-30.4641	-41.9532	-46.7566	-44.29	-41.012	-49.0285		-40.9796	-48.2171	-42.7646	-41.4015	-45.4909	-42.3102	-36.0788	-30.0097	-44.9067	-39.1296	-43.219	-39.6165	-40.655	-41.4664	-34.0991	-40.7849	-45.5233	-43.1216	-38.7077	-38.4481	-38.5779	-37.7341	-35.3324	-38.6753	-34.2613	-41.9857	-39.8436		-53.2477	-40.0059
-15.5	-45.8803	-46.14	-42.5374	-38.9674	-43.2514	-38.2209	-51.8196	-33.9692	-41.2392	-40.7199	-40.8822	-40.8822	-30.4316	-41.9208	-46.7566	-44.3225	-41.012	-48.996		-40.9471	-48.2171	-42.7971	-41.4015	-45.4259	-42.3102	-36.0788	-30.0422	-44.9067	-39.0323	-43.1865	-39.5516	-40.655	-41.4989	-34.1315	-40.7849	-45.4909	-43.0567	-38.7402	-38.4481	-38.5779	-37.6691	-35.3648	-38.6104	-34.2938	-41.9857	-39.8436		-53.2477	-40.0059
-15.4	-45.8154	-46.1075	-42.5699	-38.9674	-43.219	-38.156	-51.8196	-33.9368	-41.2068	-40.7524	-40.8498	-40.8822	-30.4316	-41.9208	-46.7891	-44.2576	-41.012	-48.996		-40.9796	-48.1846	-42.7646	-41.369	-45.361	-42.3102	-36.1113	-30.0422	-44.8742	-39.1296	-43.1541	-39.6165	-40.655	-41.4664	-34.0991	-40.8173	-45.4909	-43.0243	-38.6753	-38.4156	-38.513	-37.6042	-35.3648	-38.6104	-34.2613	-41.9857	-39.7138		-53.2477	-40.0384
-15.3	-45.8154	-46.0426	-42.6023	-38.9024	-43.1865	-38.0911	-51.7547	-33.8719	-41.1743	-40.8173	-40.8498	-40.9147	-30.3343	-41.8883	-46.7891	-44.3225	-41.012	-48.9636		-41.0445	-48.1197	-42.6673	-41.369	-45.361	-42.2453	-36.1113	-30.0422	-44.8418	-39.1621	-43.1865	-39.584	-40.5901	-41.4339	-34.164	-40.8498	-45.4909	-42.9918	-38.6428	-38.4481	-38.4805	-37.6367	-35.3973	-38.5779	-34.2613	-41.9857	-39.7138		-53.2477	-40.0384
-15.2	-45.8154	-46.0426	-42.5699	-38.87	-43.1865	-38.0911	-51.7547	-33.8394	-41.1743	-40.8498	-40.8498	-40.8498	-30.3667	-41.8883	-46.7566	-44.3225	-41.0445	-48.8662		-40.9471	-48.0224	-42.6673	-41.3041	-45.3286	-42.2453	-36.0788	-30.0422	-44.7768	-39.0972	-43.1216	-39.5191	-40.5901	-41.4015	-34.0991	-40.8173	-45.4909	-42.9594	-38.6428	-38.4156	-38.4805	-37.6042	-35.4297	-38.6428	-34.2938	-41.9532	-39.6165		-53.2152	-39.9735
-15.1	-45.7505	-45.9777	-42.6023	-38.8375	-43.1865	-38.1235	-51.7872	-33.7421	-41.1418	-40.8173	-40.8822	-40.8498	-30.3343	-41.791	-46.6917	-44.29	-41.012	-48.8662		-41.012	-47.9899	-42.6348	-41.3041	-45.2961	-42.3427	-36.1113	-30.0097	-44.7444	-39.1945	-43.2514	-39.5191	-40.5901	-41.4015	-34.0991	-40.8498	-45.4909	-42.9918	-38.6104	-38.3832	-38.4156	-37.6367	-35.3973	-38.6104	-34.3262	-41.9532	-39.6165		-53.2152	-39.9735
-15	-45.7505	-45.9452	-42.6023	-38.8051	-43.1541	-38.1235	-51.6898	-33.7745	-41.0769	-40.8173	-40.8822	-40.8498	-30.3343	-41.8559	-46.6592	-44.2576	-41.0445	-48.8338		-41.012	-47.9575	-42.6023	-41.2068	-45.2961	-42.3751	-36.0464	-30.0746	-44.7444	-39.1621	-43.219	-39.5191	-40.5577	-41.3041	-34.0991	-40.8498	-45.4584	-42.9269	-38.6104	-38.3507	-38.3832	-37.6042	-35.4297	-38.6104	-34.2613	-41.9208	-39.6165		-53.2152	-39.941
-14.9	-45.7505	-45.9452	-42.6023	-38.8051	-43.1865	-38.1235	-51.6898	-33.6447	-41.0769	-40.8822	-40.8498	-40.8498	-30.3667	-41.7585	-46.6268	-44.2251	-41.0445	-48.8338		-40.9471	-47.9899	-42.6023	-41.1743	-45.2961	-42.3751	-36.0464	-29.9772	-44.6795	-39.0647	-43.2514	-39.4217	-40.5577	-41.2717	-34.0342	-40.8822	-45.3935	-42.9269	-38.5779	-38.2858	-38.4156	-37.7016	-35.4946	-38.6428	-34.2938	-41.9208	-39.6489		-53.1828	-39.941
-14.8	-45.6856	-45.9452	-42.6023	-38.7402	-43.1541	-38.0911	-51.6249	-33.6772	-41.0445	-40.9147	-40.8173	-40.8498	-30.3992	-41.7261	-46.5943	-44.1926	-41.0445	-48.7688		-40.9471	-47.925	-42.6023	-41.2068	-45.2637	-42.3751	-36.0139	-29.9772	-44.6146	-39.0972	-43.2514	-39.4217	-40.5901	-41.2717	-34.0342	-40.8822	-45.3935	-42.9269	-38.513	-38.3507	-38.3832	-37.7016	-35.4622	-38.6104	-34.2938	-41.9857	-39.6165		-53.1828	-39.9086
-14.7	-45.6856	-45.9452	-42.6348	-38.7726	-43.1541	-38.1235	-51.5924	-33.6772	-40.9147	-40.9796	-40.8173	-40.8498	-30.3992	-41.6936	-46.5294	-44.1277	-41.012	-48.7688		-40.9471	-47.8925	-42.6348	-41.1743	-45.2312	-42.4725	-35.9815	-30.0097	-44.6146	-39.0647	-43.2514	-39.3568	-40.5252	-41.2068	-34.0342	-40.8822	-45.3935	-42.862	-38.513	-38.3507	-38.4156	-37.7016	-35.4622	-38.6428	-34.2613	-41.9532	-39.6165		-53.1178	-39.8761
-14.6	-45.6531	-45.9128	-42.6348	-38.7726	-43.1216	-38.1235	-51.56	-33.5798	-40.9471	-40.9796	-40.8173	-40.8498	-30.3992	-41.6936	-46.5619	-44.1602	-41.012	-48.6715		-40.9796	-47.925	-42.6673	-41.1743	-45.2312	-42.4725	-35.949	-30.0422	-44.5821	-39.0323	-43.3488	-39.3244	-40.4927	-41.2068	-33.9368	-40.9147	-45.3935	-42.7971	-38.4481	-38.4156	-38.4481	-37.7341	-35.4297	-38.6104	-34.2613	-41.9857	-39.5516		-53.1503	-39.8436
-14.5	-45.6531	-45.9452	-42.6348	-38.7077	-43.0567	-38.1884	-51.5275	-33.5798	-40.9147	-41.012	-40.7849	-40.8173	-30.3992	-41.6287	-46.5294	-44.0628	-40.9796	-48.6715		-40.9147	-47.8601	-42.6673	-41.1743	-45.1988	-42.505	-35.9166	-30.0097	-44.5496	-39.0323	-43.2839	-39.2919	-40.4603	-41.1743	-33.9692	-40.9471	-45.3286	-42.7971	-38.3507	-38.4481	-38.3832	-37.7016	-35.4297	-38.5779	-34.2938	-41.9532	-39.584		-53.0854	-39.8761
-14.4	-45.6207	-45.8803	-42.6348	-38.7077	-43.1216	-38.156	-51.5275	-33.5798	-40.8822	-41.012	-40.8173	-40.7849	-30.3667	-41.5962	-46.5943	-44.0304	-40.9471	-48.639		-40.9796	-47.8925	-42.6673	-41.1094	-45.1339	-42.505	-35.8841	-30.0097	-44.5496	-38.9998	-43.2514	-39.1945	-40.4603	-41.1743	-33.9368	-40.9471	-45.361	-42.6673	-38.2858	-38.4481	-38.3832	-37.7341	-35.4622	-38.5779	-34.2938	-41.9208	-39.584		-53.0529	-39.8436
-14.3	-45.5882	-45.9128	-42.6348	-38.6428	-43.0567	-38.1235	-51.5275	-33.5473	-40.9147	-41.0769	-40.8822	-40.7199	-30.3018	-41.5638	-46.6268	-44.0628	-40.9471	-48.6066		-41.012	-47.8276	-42.6348	-41.0769	-45.1663	-42.505	-35.9166	-30.0097	-44.5821	-39.0647	-43.2839	-39.1945	-40.4278	-41.1094	-33.8719	-40.9147	-45.3286	-42.6673	-38.2533	-38.513	-38.3507	-37.7665	-35.3648	-38.5454	-34.2613	-41.9857	-39.5516		-53.0529	-39.8436
-14.2	-45.4584	-45.8803	-42.6023	-38.7077	-43.0567	-38.0586	-51.4951	-33.4824	-40.8498	-41.1418	-40.8822	-40.7199	-30.3018	-41.5962	-46.5943	-43.9979	-40.9471	-48.6066		-40.9796	-47.7627	-42.6023	-41.0445	-45.1339	-42.4725	-35.8841	-29.9772	-44.5821	-39.0647	-43.2514	-39.227	-40.4278	-41.0769	-33.8394	-40.9471	-45.2637	-42.5374	-38.1884	-38.4805	-38.3507	-37.6691	-35.3973	-38.5454	-34.2938	-41.9532	-39.5516		-53.0529	-39.8761
-14.1	-45.4584	-45.8154	-42.5699	-38.6428	-43.0567	-38.0261	-51.4626	-33.45	-40.8173	-41.0769	-40.8822	-40.7524	-30.2694	-41.5638	-46.6592	-43.933	-40.9471	-48.5416		-40.9471	-47.8276	-42.5699	-40.9796	-45.1663	-42.4725	-35.9166	-29.9448	-44.5172	-39.0323	-43.2514	-39.1621	-40.4278	-41.0769	-33.8394	-40.9796	-45.3286	-42.505	-38.1884	-38.4805	-38.3182	-37.6691	-35.3973	-38.513	-34.2613	-41.9532	-39.5191		-53.0529	-39.8761
-14	-45.4259	-45.783	-42.6023	-38.6104	-43.0243	-38.0261	-51.4626	-33.3851	-40.7524	-41.012	-40.8498	-40.655	-30.2044	-41.4664	-46.6592	-43.8681	-40.9471	-48.4767		-40.9796	-47.7952	-42.6023	-40.9471	-45.1339	-42.505	-35.8841	-29.9772	-44.5172	-39.0647	-43.1541	-39.1945	-40.3629	-41.0769	-33.7421	-40.9796	-45.3286	-42.4401	-38.1884	-38.3832	-38.2858	-37.6691	-35.3648	-38.513	-34.2938	-41.8883	-39.5191		-52.988	-39.8761
-13.9	-45.4584	-45.7505	-42.6023	-38.6104	-42.9918	-37.9937	-51.4302	-33.2552	-40.7524	-41.012	-40.8173	-40.6226	-30.172	-41.4989	-46.5943	-43.8681	-40.9471	-48.4118		-40.9796	-47.7627	-42.5699	-40.9796	-45.1339	-42.4725	-35.949	-29.9448	-44.5172	-39.0647	-43.1541	-39.1621	-40.3305	-41.0445	-33.7421	-41.0445	-45.3286	-42.4401	-38.2209	-38.3832	-38.3182	-37.6367	-35.3324	-38.5454	-34.2613	-41.8559	-39.5516		-52.988	-39.8761
-13.8	-45.3935	-45.718	-42.5699	-38.6104	-42.9269	-37.9937	-51.4302	-33.2228	-40.6875	-41.012	-40.7849	-40.6226	-30.172	-41.4015	-46.6592	-43.7707	-40.8822	-48.3794		-40.9147	-47.7303	-42.5374	-40.8822	-45.1339	-42.4725	-35.9815	-29.9772	-44.5172	-38.9998	-43.219	-39.1945	-40.2656	-40.9471	-33.7421	-41.0445	-45.3286	-42.4725	-38.156	-38.3507	-38.2533	-37.6367	-35.3324	-38.513	-34.2613	-41.8234	-39.4542		-52.9556	-39.8436
-13.7	-45.4259	-45.718	-42.5374	-38.6104	-42.9269	-37.9937	-51.3977	-33.1903	-40.655	-41.012	-40.7524	-40.5901	-30.1071	-41.4664	-46.5943	-43.8032	-40.8822	-48.3794		-40.9147	-47.6654	-42.505	-40.8173	-45.1988	-42.505	-36.0464	-29.9123	-44.4847	-39.0647	-43.2839	-39.1945	-40.2656	-40.9796	-33.6772	-41.012	-45.3286	-42.4076	-38.156	-38.3507	-38.2858	-37.6042	-35.3324	-38.4805	-34.1964	-41.791	-39.4542		-52.9231	-39.8436
-13.6	-45.4584	-45.6531	-42.4725	-38.6104	-42.8944	-37.9612	-51.4302	-33.1579	-40.5901	-41.012	-40.7524	-40.5901	-30.0422	-41.4015	-46.5943	-43.7058	-40.9147	-48.3145		-40.9147	-47.6654	-42.5374	-40.8822	-45.1663	-42.4401	-36.0139	-29.9123	-44.5172	-39.0647	-43.3164	-39.227	-40.298	-41.012	-33.6772	-41.0769	-45.2961	-42.3427	-38.156	-38.3507	-38.1884	-37.5718	-35.2675	-38.4805	-34.1964	-41.791	-39.4217		-52.8907	-39.8436
-13.5	-45.4909	-45.6531	-42.4725	-38.5454	-42.8944	-37.9288	-51.4302	-33.1579	-40.5577	-41.0445	-40.7199	-40.4927	-30.0746	-41.4015	-46.5943	-43.6734	-40.8173	-48.3145		-40.9796	-47.6329	-42.505	-40.9471	-45.1663	-42.4076	-36.0788	-29.9123	-44.5172	-38.9998	-43.3813	-39.1945	-40.2656	-40.9796	-33.6772	-41.012	-45.361	-42.3427	-38.1884	-38.3182	-38.1884	-37.5069	-35.2999	-38.4156	-34.1964	-41.7261	-39.4217		-52.8257	-39.8436
-13.4	-45.3935	-45.6531	-42.4401	-38.513	-42.862	-37.8963	-51.3977	-33.1903	-40.4927	-41.0769	-40.7199	-40.4603	-30.0422	-41.4339	-46.6268	-43.576	-40.7849	-48.2495		-40.9147	-47.568	-42.505	-40.9147	-45.1339	-42.4725	-36.0139	-29.8474	-44.4847	-38.9349	-43.4137	-39.1945	-40.2331	-40.9471	-33.6447	-41.0445	-45.3286	-42.3102	-38.156	-38.3507	-38.1884	-37.4744	-35.2675	-38.3507	-34.1964	-41.6936	-39.4217		-52.8582	-39.8112
-13.3	-45.361	-45.6531	-42.4401	-38.513	-42.862	-37.8963	-51.4302	-33.1579	-40.4603	-41.0445	-40.6226	-40.4603	-30.0097	-41.4664	-46.5943	-43.576	-40.7524	-48.1846		-40.8822	-47.568	-42.4076	-40.9471	-45.1014	-42.4725	-36.0139	-29.815	-44.4523	-38.9998	-43.4137	-39.227	-40.2331	-40.9471	-33.6122	-41.012	-45.2637	-42.2778	-38.2209	-38.4156	-38.156	-37.442	-35.2675	-38.3832	-34.164	-41.6611	-39.3893		-52.8257	-39.7463
-13.2	-45.3286	-45.6207	-42.4076	-38.513	-42.862	-37.8963	-51.3328	-33.1579	-40.4278	-41.0445	-40.6226	-40.4603	-30.0422	-41.4989	-46.6268	-43.5435	-40.7199	-48.1522		-40.9147	-47.5355	-42.4725	-40.9471	-45.1339	-42.4076	-36.0464	-29.7825	-44.4198	-38.9674	-43.4137	-39.1621	-40.2006	-40.9471	-33.5473	-41.012	-45.2312	-42.2453	-38.1884	-38.2858	-38.1235	-37.4095	-35.2675	-38.3832	-34.1315	-41.6287	-39.3568		-52.7933	-39.7787
-13.1	-45.3286	-45.5882	-42.3427	-38.4481	-42.862	-37.8314	-51.3328	-33.1579	-40.4603	-41.0445	-40.6226	-40.4603	-30.0746	-41.4989	-46.5619	-43.4786	-40.7524	-48.0873		-40.9796	-47.5355	-42.4725	-40.9796	-45.1014	-42.3751	-36.0464	-29.7825	-44.4198	-38.9349	-43.4462	-39.227	-40.1033	-40.9471	-33.5473	-41.012	-45.1988	-42.2129	-38.2209	-38.2209	-38.156	-37.4095	-35.235	-38.3182	-34.0991	-41.6611	-39.3568		-52.7933	-39.7463
-13	-45.2961	-45.4909	-42.3751	-38.4156	-42.8295	-37.8314	-51.2679	-33.1903	-40.3954	-41.0445	-40.5901	-40.4927	-30.0097	-41.5313	-46.5943	-43.5111	-40.7199	-48.0548		-40.9796	-47.568	-42.4725	-40.9796	-45.1014	-42.3427	-36.1437	-29.7825	-44.3874	-38.9349	-43.3813	-39.1945	-40.0708	-40.9147	-33.45	-40.9796	-45.1988	-42.148	-38.1884	-38.1884	-38.0911	-37.4095	-35.2675	-38.3832	-34.0666	-41.6611	-39.3244		-52.8582	-39.7787
-12.9	-45.2637	-45.4259	-42.2778	-38.3507	-42.862	-37.8314	-51.3003	-33.0929	-40.3954	-41.012	-40.5577	-40.4278	-30.0422	-41.4339	-46.5943	-43.4462	-40.6226	-47.9899		-40.9796	-47.5031	-42.4401	-40.9471	-45.0689	-42.3427	-36.0788	-29.7501	-44.3549	-38.87	-43.3164	-39.227	-40.0708	-40.8822	-33.4175	-40.9796	-45.1339	-42.2129	-38.2209	-38.2533	-38.0911	-37.377	-35.2675	-38.4156	-34.0666	-41.6611	-39.3244		-52.8257	-39.7138
-12.8	-45.1988	-45.361	-42.2453	-38.3507	-42.7971	-37.799	-51.3328	-33.1254	-40.3629	-40.9796	-40.5901	-40.3954	-29.9123	-41.4339	-46.5943	-43.5111	-40.5252	-47.925		-40.9471	-47.5355	-42.4076	-40.9147	-45.0365	-42.3102	-36.0464	-29.7176	-44.3549	-38.8051	-43.2839	-39.227	-40.0384	-40.8498	-33.3526	-41.012	-45.0365	-42.2453	-38.156	-38.2533	-38.0911	-37.4095	-35.2675	-38.4156	-34.0342	-41.6611	-39.3244		-52.7933	-39.7138
-12.7	-45.1988	-45.361	-42.1804	-38.2858	-42.7971	-37.7341	-51.3328	-33.0605	-40.3305	-41.012	-40.4927	-40.3629	-29.8799	-41.369	-46.6592	-43.5111	-40.4927	-47.8601		-40.9796	-47.5031	-42.3751	-40.9471	-45.0365	-42.2453	-36.0464	-29.6852	-44.29	-38.7402	-43.219	-39.2594	-40.0059	-40.7849	-33.3851	-41.012	-45.004	-42.2129	-38.1884	-38.1884	-38.0261	-37.3446	-35.2675	-38.4481	-34.0017	-41.6287	-39.3244		-52.7933	-39.6489
-12.6	-45.1014	-45.4259	-42.1804	-38.2209	-42.7646	-37.7341	-51.2354	-32.9631	-40.3305	-41.0445	-40.4927	-40.298	-29.7501	-41.4015	-46.6592	-43.5111	-40.4603	-47.8276		-40.9796	-47.4382	-42.3427	-40.9147	-44.9716	-42.2129	-36.0464	-29.6852	-44.1926	-38.7077	-43.2514	-39.227	-40.0384	-40.8173	-33.3201	-41.012	-44.9716	-42.1804	-38.2209	-38.1884	-37.9612	-37.4095	-35.2675	-38.3832	-33.9692	-41.6287	-39.3244		-52.7608	-39.6814
-12.5	-45.0689	-45.3935	-42.148	-38.1235	-42.7646	-37.7341	-51.2679	-32.9956	-40.2656	-41.0445	-40.5252	-40.2656	-29.7501	-41.3041	-46.6592	-43.5435	-40.4927	-47.8276		-40.9796	-47.3408	-42.4076	-40.8498	-44.9716	-42.2129	-35.949	-29.6852	-44.1926	-38.7402	-43.2839	-39.227	-39.9735	-40.7524	-33.2228	-41.0769	-44.9391	-42.1804	-38.2209	-38.2209	-37.9288	-37.3121	-35.235	-38.3507	-33.9368	-41.6936	-39.2594		-52.7608	-39.7138
-12.4	-45.0689	-45.3286	-42.148	-38.156	-42.7646	-37.7341	-51.3003	-32.8658	-40.2331	-41.0445	-40.4278	-40.2331	-29.6852	-41.2717	-46.6268	-43.5435	-40.4278	-47.7952		-40.9796	-47.3733	-42.3427	-40.7199	-45.0365	-42.1155	-35.9815	-29.7176	-44.1926	-38.7077	-43.3164	-39.1945	-40.0059	-40.7199	-33.1579	-41.0445	-44.9067	-42.2453	-38.156	-38.2209	-37.9288	-37.3121	-35.2675	-38.3182	-33.9368	-41.6287	-39.2594		-52.6959	-39.6489
-12.3	-44.9716	-45.2961	-42.1155	-38.156	-42.7646	-37.7341	-51.3003	-32.8009	-40.1682	-41.0445	-40.3629	-40.2331	-29.6202	-41.2068	-46.6268	-43.6085	-40.3954	-47.7952		-40.9796	-47.3408	-42.3751	-40.7524	-45.004	-42.0831	-35.949	-29.6527	-44.1926	-38.7077	-43.2514	-39.1621	-39.9735	-40.7199	-33.1254	-41.0445	-44.9067	-42.1155	-38.1884	-38.1884	-37.9612	-37.3121	-35.2999	-38.3182	-33.8719	-41.6287	-39.227		-52.6635	-39.6165
-12.2	-45.004	-45.2961	-42.0831	-38.1235	-42.6673	-37.7016	-51.2354	-32.736	-40.2006	-41.0445	-40.298	-40.1682	-29.5229	-41.2068	-46.5943	-43.6085	-40.3629	-47.7627		-41.0445	-47.2759	-42.3427	-40.7199	-45.004	-42.0182	-35.949	-29.6852	-44.1602	-38.7077	-43.2839	-39.0972	-39.9735	-40.655	-33.0929	-41.0445	-44.8742	-42.0506	-38.156	-38.156	-37.9288	-37.3121	-35.2999	-38.2858	-33.8719	-41.6936	-39.2594		-52.631	-39.584
-12.1	-44.9716	-45.2961	-42.0506	-38.1884	-42.6673	-37.6691	-51.3003	-32.6061	-40.1033	-41.0445	-40.2656	-40.1357	-29.5229	-41.2068	-46.6917	-43.576	-40.4603	-47.6978		-41.0445	-47.2759	-42.3751	-40.7199	-45.004	-42.0182	-35.9166	-29.6852	-44.0953	-38.7077	-43.3164	-39.1296	-39.9086	-40.6875	-33.028	-40.9796	-44.9067	-42.0506	-38.156	-38.1235	-37.9288	-37.2797	-35.2675	-38.3182	-33.9043	-41.6936	-39.2594		-52.5985	-39.6165
-12	-44.9716	-45.2961	-42.0506	-38.1235	-42.6673	-37.6367	-51.2354	-32.5088	-40.0708	-41.1094	-40.2331	-40.0384	-29.458	-41.2068	-46.6592	-43.576	-40.3954	-47.6654		-41.012	-47.2434	-42.3102	-40.5901	-45.0365	-41.9857	-35.9166	-29.6852	-44.0628	-38.6753	-43.2514	-39.0323	-39.941	-40.7199	-32.9956	-40.9147	-44.9391	-41.8883	-38.2209	-38.0911	-37.9288	-37.2148	-35.2999	-38.2209	-33.8719	-41.6936	-39.2594		-52.5661	-39.6489
-11.9	-44.9391	-45.3286	-42.0831	-38.0911	-42.6348	-37.5718	-51.2354	-32.3789	-40.0384	-41.0445	-40.2331	-40.0059	-29.3606	-41.1743	-46.6268	-43.5435	-40.3954	-47.6654		-40.9471	-47.1461	-42.2129	-40.6226	-45.0365	-42.0182	-35.9166	-29.6527	-44.0628	-38.7077	-43.2514	-39.0647	-39.9086	-40.7199	-32.9956	-40.8173	-44.9391	-41.8559	-38.156	-38.0911	-37.9612	-37.1823	-35.235	-38.2209	-33.807	-41.6936	-39.1945		-52.5336	-39.584
-11.8	-44.9716	-45.3286	-42.0506	-38.0586	-42.6348	-37.5718	-51.203	-32.2816	-39.9735	-41.012	-40.2656	-39.9735	-29.2308	-41.2068	-46.5619	-43.576	-40.3629	-47.6329		-40.9147	-47.1461	-42.2453	-40.5901	-44.9391	-41.9857	-35.9166	-29.6852	-44.0304	-38.6428	-43.2514	-39.0323	-39.9735	-40.7524	-32.9631	-40.7849	-44.9716	-41.8559	-38.1235	-37.9937	-37.9612	-37.1174	-35.235	-38.1884	-33.807	-41.6611	-39.1621		-52.4363	-39.6489
-11.7	-44.9716	-45.3286	-42.0831	-38.0586	-42.5699	-37.5393	-51.203	-32.2167	-39.941	-40.9796	-40.2006	-39.941	-29.2308	-41.2068	-46.5619	-43.576	-40.3629	-47.6329		-40.9471	-47.0812	-42.2453	-40.5901	-45.004	-42.0506	-35.9166	-29.6852	-43.9655	-38.6104	-43.1865	-38.9998	-39.9086	-40.6875	-32.8982	-40.6875	-44.9716	-41.8883	-38.156	-37.9288	-37.9937	-37.0525	-35.2025	-38.2209	-33.7096	-41.6936	-39.1621		-52.4038	-39.584
-11.6	-44.9391	-45.3286	-42.1155	-38.0586	-42.6023	-37.5393	-51.203	-32.1193	-39.941	-40.9796	-40.1682	-39.9735	-29.2308	-41.2068	-46.5619	-43.6409	-40.3305	-47.6004		-40.9147	-47.1461	-42.2129	-40.5901	-44.9391	-42.0506	-35.949	-29.6852	-43.933	-38.6104	-43.1541	-38.9998	-39.9735	-40.6875	-32.8658	-40.7524	-45.004	-41.8234	-38.2209	-37.799	-38.0586	-37.0525	-35.235	-38.2533	-33.6772	-41.7261	-39.0972		-52.3389	-39.6165
-11.5	-44.9067	-45.3286	-42.0831	-38.0586	-42.6023	-37.5069	-51.1381	-32.0544	-39.8761	-41.012	-40.1357	-39.9735	-29.1983	-41.2068	-46.5619	-43.576	-40.2331	-47.568		-40.8822	-47.0812	-42.1804	-40.5901	-44.9067	-42.0506	-35.9166	-29.7176	-43.9006	-38.5779	-43.1541	-38.9024	-39.9735	-40.655	-32.8009	-40.7199	-44.9716	-41.791	-38.1884	-37.6691	-37.9937	-37.02	-35.2025	-38.1884	-33.5798	-41.6936	-39.0972		-52.3714	-39.584
-11.4	-44.9391	-45.3286	-42.0182	-38.0586	-42.5699	-37.5069	-51.1381	-31.957	-39.8761	-41.012	-40.1682	-39.9735	-29.1334	-41.1743	-46.5943	-43.6734	-40.2331	-47.568		-40.8498	-47.0487	-42.2129	-40.5577	-44.8418	-42.0182	-35.8841	-29.6527	-43.8681	-38.5454	-43.1216	-38.87	-39.941	-40.655	-32.8009	-40.6875	-44.9716	-41.7585	-38.1884	-37.6042	-38.0586	-36.9876	-35.2025	-38.1235	-33.6122	-41.6936	-39.0647		-52.3714	-39.5516
-11.3	-44.9067	-45.2637	-42.0182	-37.9937	-42.5374	-37.5718	-51.1056	-31.8921	-39.7787	-40.9471	-40.1357	-39.8761	-29.1334	-41.2068	-46.5943	-43.6409	-40.2656	-47.568		-40.8173	-47.0163	-42.148	-40.5252	-44.8418	-42.0506	-35.9166	-29.6852	-43.8356	-38.4481	-43.1216	-38.8375	-39.9086	-40.5901	-32.7684	-40.7199	-44.9391	-41.7261	-38.156	-37.5718	-38.0261	-36.9551	-35.1052	-38.0586	-33.5473	-41.6936	-38.9998		-52.3389	-39.6165
-11.2	-44.8418	-45.2637	-41.9532	-37.9937	-42.505	-37.5393	-51.1381	-31.7623	-39.7138	-40.9471	-40.1357	-39.8436	-29.0036	-41.1418	-46.5294	-43.6085	-40.2006	-47.568		-40.8173	-46.9838	-42.148	-40.4927	-44.8418	-42.0506	-35.8841	-29.6527	-43.7707	-38.4156	-43.0892	-38.9349	-39.941	-40.5577	-32.736	-40.6875	-44.9067	-41.6936	-38.1884	-37.5069	-38.0586	-36.9227	-35.1052	-37.9937	-33.5149	-41.6287	-38.9674		-52.3389	-39.584
-11.1	-44.7444	-45.2312	-41.9532	-38.0261	-42.5374	-37.442	-51.0732	-31.6325	-39.6165	-40.9471	-40.1033	-39.7787	-28.9711	-41.1094	-46.5294	-43.6409	-40.2656	-47.5031		-40.7524	-46.8864	-42.148	-40.4603	-44.8093	-42.0182	-35.8841	-29.6852	-43.8032	-38.3182	-43.1216	-38.9349	-39.9086	-40.5252	-32.671	-40.6226	-44.9067	-41.6287	-38.156	-37.442	-38.0586	-36.9227	-35.0727	-37.9288	-33.45	-41.6936	-38.9349		-52.2416	-39.584
-11	-44.7444	-45.2637	-41.8883	-37.9288	-42.505	-37.442	-51.0732	-31.5676	-39.6489	-40.9796	-40.1033	-39.7138	-29.0036	-41.0769	-46.4645	-43.6409	-40.2006	-47.5031		-40.7524	-46.9189	-42.0831	-40.5252	-44.7768	-42.0831	-35.8841	-29.6852	-43.7707	-38.3507	-43.0892	-38.9349	-39.8112	-40.3954	-32.7035	-40.5901	-44.9067	-41.5962	-38.1235	-37.4095	-38.0586	-36.8902	-35.1052	-37.8314	-33.45	-41.6611	-38.9349		-52.2416	-39.584
-10.9	-44.7119	-45.2312	-41.9208	-38.0261	-42.4401	-37.5069	-51.0732	-31.5351	-39.584	-40.9471	-40.0384	-39.6814	-28.9711	-41.012	-46.4645	-43.6409	-40.2006	-47.5031		-40.7849	-46.8864	-42.1155	-40.4603	-44.7444	-42.0506	-35.8192	-29.7176	-43.7383	-38.3182	-43.0243	-38.9349	-39.8112	-40.3629	-32.6386	-40.5901	-44.9391	-41.5313	-38.0911	-37.3446	-38.0911	-36.9551	-35.1052	-37.8639	-33.3851	-41.6287	-38.87		-52.2091	-39.584
-10.8	-44.7119	-45.2312	-41.8883	-37.9612	-42.4076	-37.442	-51.0732	-31.4377	-39.5191	-40.9796	-39.9735	-39.6165	-28.9062	-40.9471	-46.3996	-43.6085	-40.2006	-47.5031		-40.7849	-46.8864	-42.0506	-40.4603	-44.7444	-42.0182	-35.8192	-29.6852	-43.7058	-38.3182	-42.9918	-38.9349	-39.8112	-40.3629	-32.6061	-40.6226	-44.9067	-41.4664	-38.0586	-37.3121	-38.0586	-36.9227	-35.1052	-37.8314	-33.3526	-41.5962	-38.9024		-52.1766	-39.584
-10.7	-44.7119	-45.1663	-41.8883	-37.9612	-42.3751	-37.442	-51.1056	-31.3728	-39.5191	-40.9471	-39.941	-39.6165	-28.8738	-40.9147	-46.3996	-43.6409	-40.2006	-47.4382		-40.8822	-46.854	-42.1155	-40.3954	-44.7444	-42.0182	-35.7543	-29.6527	-43.6409	-38.2858	-42.9269	-38.9349	-39.8112	-40.3629	-32.6386	-40.5901	-44.8418	-41.4339	-38.0586	-37.2797	-38.0586	-36.8902	-35.0727	-37.799	-33.3851	-41.6287	-38.87		-52.1117	-39.584
-10.6	-44.7444	-45.1663	-41.8559	-37.8639	-42.3427	-37.4095	-51.0732	-31.3079	-39.4866	-40.9471	-39.8761	-39.584	-28.8738	-40.9147	-46.3671	-43.7058	-40.2656	-47.4057		-40.8822	-46.8215	-42.0831	-40.3954	-44.6795	-42.0182	-35.7218	-29.6527	-43.6085	-38.2209	-42.9269	-38.9024	-39.7787	-40.3954	-32.5737	-40.5901	-44.8742	-41.4664	-38.0586	-37.2472	-38.0261	-36.8902	-35.1052	-37.7016	-33.3526	-41.6287	-38.8375		-52.0793	-39.6165
-10.5	-44.7119	-45.1988	-41.9208	-37.8639	-42.3427	-37.377	-51.0407	-31.243	-39.4542	-40.9796	-39.8112	-39.584	-28.8089	-40.9147	-46.3347	-43.6085	-40.298	-47.3408		-40.8498	-46.7566	-42.0831	-40.3629	-44.647	-42.0182	-35.7218	-29.6852	-43.576	-38.2209	-42.9269	-38.8375	-39.7787	-40.4278	-32.5737	-40.5577	-44.8742	-41.4015	-37.9937	-37.1823	-38.0911	-36.8253	-35.0727	-37.6367	-33.3201	-41.6287	-38.8375		-52.0144	-39.6165
-10.4	-44.7119	-45.1663	-41.8883	-37.8639	-42.3102	-37.2797	-51.0407	-31.2755	-39.4217	-40.9796	-39.7463	-39.584	-28.7439	-40.9147	-46.3347	-43.6409	-40.3954	-47.2434		-40.8498	-46.7242	-42.0831	-40.3305	-44.647	-42.0182	-35.6569	-29.6852	-43.576	-38.2209	-42.862	-38.8375	-39.7463	-40.4278	-32.5088	-40.5577	-44.8418	-41.369	-37.9937	-37.1823	-38.0586	-36.8253	-35.0403	-37.5718	-33.2877	-41.6287	-38.87		-52.0468	-39.6165
-10.3	-44.7119	-45.1663	-41.8234	-37.8639	-42.2778	-37.2472	-51.0083	-31.243	-39.3893	-40.9796	-39.7138	-39.4866	-28.7764	-40.9147	-46.3022	-43.6734	-40.3954	-47.2759		-40.8498	-46.7242	-42.0831	-40.3954	-44.5821	-42.0506	-35.6894	-29.6852	-43.576	-38.156	-42.9269	-38.8051	-39.6814	-40.3954	-32.4763	-40.5577	-44.8418	-41.369	-37.9612	-37.1823	-38.0261	-36.7604	-35.0403	-37.5393	-33.2877	-41.6611	-38.8375		-52.0468	-39.6165
-10.2	-44.7444	-45.1663	-41.8234	-37.799	-42.2778	-37.2472	-50.9433	-31.2106	-39.3568	-40.9471	-39.6814	-39.3893	-28.7439	-40.8822	-46.2373	-43.6409	-40.3305	-47.211		-40.8173	-46.6917	-42.1155	-40.4603	-44.5821	-42.0506	-35.6245	-29.6852	-43.5435	-38.156	-42.862	-38.8375	-39.6814	-40.298	-32.4439	-40.5577	-44.8418	-41.369	-37.9612	-37.2472	-37.9937	-36.6955	-35.0403	-37.5069	-33.2552	-41.6936	-38.8051		-52.0468	-39.5516
-10.1	-44.6795	-45.1339	-41.8234	-37.8314	-42.2778	-37.1823	-50.9433	-31.1132	-39.3244	-40.9796	-39.5516	-39.3568	-28.679	-40.8822	-46.2698	-43.576	-40.4278	-47.211		-40.7524	-46.6592	-42.0831	-40.4603	-44.6146	-42.0182	-35.592	-29.6527	-43.5111	-38.1235	-42.9269	-38.8375	-39.5516	-40.3305	-32.3789	-40.5901	-44.8418	-41.3366	-37.9288	-37.2472	-37.9288	-36.6306	-35.0403	-37.5069	-33.2552	-41.6936	-38.7726		-52.0144	-39.5516
-10	-44.6795	-45.1339	-41.8234	-37.799	-42.2453	-37.1174	-50.9109	-31.0807	-39.2594	-40.9796	-39.5191	-39.2919	-28.679	-40.8498	-46.2373	-43.6085	-40.4603	-47.1785		-40.7849	-46.6268	-42.1155	-40.4278	-44.5496	-41.9857	-35.592	-29.6527	-43.4462	-38.1235	-42.8944	-38.8375	-39.5516	-40.298	-32.3465	-40.6226	-44.8093	-41.369	-37.9288	-37.2797	-37.8963	-36.5981	-35.0403	-37.5069	-33.2228	-41.6936	-38.7726		-52.0468	-39.5191
-9.9	-44.6795	-45.1339	-41.791	-37.799	-42.1804	-37.0525	-50.8784	-31.0158	-39.227	-40.9796	-39.5191	-39.2919	-28.5492	-40.8822	-46.2373	-43.6085	-40.4603	-47.1461		-40.7199	-46.5943	-42.0831	-40.4603	-44.5496	-41.9532	-35.5596	-29.6202	-43.4137	-38.1235	-42.862	-38.8375	-39.5191	-40.2656	-32.2816	-40.6226	-44.8093	-41.3041	-37.8963	-37.3446	-37.9288	-36.6306	-34.9754	-37.5069	-33.1579	-41.7261	-38.7402		-52.0793	-39.4866
-9.8	-44.6795	-45.0689	-41.791	-37.799	-42.1155	-36.9227	-50.8784	-30.9834	-39.227	-40.9471	-39.4866	-39.2919	-28.4843	-40.9147	-46.14	-43.6085	-40.4603	-47.0163		-40.7524	-46.5619	-42.0506	-40.4278	-44.5496	-42.0506	-35.592	-29.6202	-43.3813	-38.156	-42.8944	-38.8051	-39.5191	-40.2331	-32.2491	-40.5901	-44.8093	-41.3041	-37.8639	-37.377	-37.8639	-36.663	-34.9429	-37.4744	-33.1903	-41.7585	-38.7726		-52.0468	-39.4542
-9.7	-44.6795	-45.0689	-41.7585	-37.799	-42.0182	-36.9227	-50.7811	-30.886	-39.1621	-40.9471	-39.5191	-39.2594	-28.4194	-40.8822	-46.1724	-43.576	-40.4603	-46.9513		-40.7199	-46.5294	-42.0831	-40.4278	-44.5172	-42.0831	-35.592	-29.5878	-43.3813	-38.156	-42.862	-38.7726	-39.5191	-40.2006	-32.1842	-40.5577	-44.8742	-41.2392	-37.8639	-37.442	-37.8963	-36.5332	-34.9754	-37.442	-33.1903	-41.7585	-38.8051		-51.917	-39.4217
-9.6	-44.6795	-45.0365	-41.7585	-37.7341	-42.0182	-36.8578	-50.7486	-30.7886	-39.1296	-40.9471	-39.5191	-39.227	-28.3869	-40.9147	-46.1724	-43.5435	-40.3954	-46.8864		-40.7199	-46.5294	-41.9532	-40.3629	-44.4847	-42.0506	-35.592	-29.5878	-43.3813	-38.156	-42.8295	-38.7726	-39.4866	-40.2006	-32.1517	-40.5577	-44.8742	-41.1743	-37.799	-37.442	-37.8639	-36.6306	-34.9754	-37.442	-33.1254	-41.7585	-38.7726		-51.9495	-39.4866
-9.5	-44.6795	-45.0365	-41.6611	-37.7341	-41.9532	-36.8253	-50.7811	-30.6913	-39.0972	-40.9796	-39.5191	-39.1945	-28.3545	-40.8822	-46.1724	-43.5435	-40.3629	-46.854		-40.655	-46.5294	-41.9532	-40.3954	-44.4523	-42.0182	-35.5596	-29.5553	-43.3488	-38.1235	-42.7971	-38.7726	-39.4217	-40.1682	-32.0868	-40.5577	-44.8742	-41.1418	-37.7665	-37.3446	-37.8639	-36.6306	-34.9429	-37.442	-33.0929	-41.7261	-38.7402		-51.917	-39.4542
-9.4	-44.7119	-45.0365	-41.6287	-37.7665	-41.9208	-36.8578	-50.7811	-30.6588	-39.0323	-41.0445	-39.4542	-39.1296	-28.1922	-40.8822	-46.0751	-43.576	-40.4278	-46.8215		-40.5901	-46.4645	-41.8559	-40.4603	-44.3874	-41.9532	-35.592	-29.5553	-43.3488	-38.156	-42.7646	-38.7077	-39.3568	-40.1357	-32.0868	-40.5577	-44.8093	-41.0769	-37.7665	-37.377	-37.8963	-36.5981	-35.0078	-37.4744	-33.028	-41.7261	-38.7726		-51.8521	-39.4866
-9.3	-44.647	-45.0365	-41.6611	-37.7665	-41.8883	-36.8578	-50.7811	-30.6264	-38.9674	-41.0445	-39.4866	-39.1621	-28.0299	-40.8498	-46.1075	-43.5435	-40.3629	-46.8215		-40.6226	-46.4321	-41.8883	-40.4278	-44.3225	-41.9532	-35.5271	-29.5553	-43.3488	-38.1235	-42.7646	-38.7402	-39.2919	-40.0708	-32.0544	-40.5252	-44.7444	-41.0769	-37.8314	-37.3121	-37.8963	-36.5981	-35.0078	-37.4744	-33.0605	-41.7261	-38.7077		-51.8845	-39.4542
-9.2	-44.7119	-44.9716	-41.5962	-37.7341	-41.8883	-36.8253	-50.8135	-30.5614	-38.87	-41.1094	-39.4866	-39.1621	-27.9001	-40.8822	-46.1075	-43.5111	-40.3954	-46.7891		-40.5901	-46.4321	-41.8559	-40.4278	-44.3549	-41.8883	-35.5596	-29.5229	-43.3164	-38.1235	-42.6997	-38.6428	-39.2594	-39.941	-32.0219	-40.5577	-44.7444	-41.0769	-37.799	-37.3446	-37.8963	-36.6306	-34.9754	-37.4744	-32.9956	-41.7261	-38.6753		-51.8196	-39.4217
-9.1	-44.6795	-44.9391	-41.5962	-37.7665	-41.8234	-36.7929	-50.7486	-30.4641	-38.9024	-41.1094	-39.5191	-39.1945	-27.6729	-40.8173	-46.14	-43.4786	-40.3954	-46.7891		-40.5252	-46.3671	-41.8559	-40.3954	-44.3225	-41.8234	-35.5596	-29.5553	-43.3164	-38.1884	-42.6673	-38.6753	-39.2594	-39.941	-31.9895	-40.4927	-44.7768	-41.012	-37.799	-37.3121	-37.8639	-36.6306	-35.0078	-37.442	-32.9631	-41.6287	-38.6428		-51.8196	-39.3893
-9	-44.647	-44.9391	-41.5638	-37.7665	-41.791	-36.7929	-50.7811	-30.3667	-38.9024	-41.0445	-39.4866	-39.1621	-27.5107	-40.8498	-46.0751	-43.4462	-40.3629	-46.7242		-40.5252	-46.3347	-41.791	-40.3954	-44.29	-41.7585	-35.592	-29.5229	-43.2839	-38.0911	-42.6348	-38.6104	-39.227	-39.9086	-31.9895	-40.4603	-44.8418	-40.9796	-37.7665	-37.3121	-37.799	-36.5981	-35.0078	-37.377	-32.9307	-41.6611	-38.6104		-51.8196	-39.3893
-8.9	-44.6795	-44.9391	-41.5313	-37.7665	-41.6936	-36.7604	-50.8135	-30.2694	-38.87	-40.9796	-39.4542	-39.227	-27.4457	-40.7524	-46.0426	-43.4137	-40.3305	-46.6592		-40.5252	-46.3022	-41.791	-40.3629	-44.29	-41.6936	-35.592	-29.4904	-43.2839	-38.1235	-42.6997	-38.6428	-39.227	-39.9086	-31.9246	-40.4278	-44.8418	-41.012	-37.7341	-37.3446	-37.7341	-36.5657	-34.9754	-37.3121	-32.8658	-41.6287	-38.6428		-51.8196	-39.3568
-8.8	-44.6795	-44.8742	-41.4989	-37.7665	-41.6936	-36.6955	-50.7486	-30.172	-38.8375	-40.9796	-39.4866	-39.1621	-27.3159	-40.7524	-46.0101	-43.4137	-40.298	-46.6917		-40.5252	-46.3671	-41.7585	-40.298	-44.3225	-41.6611	-35.6245	-29.4904	-43.219	-38.0911	-42.7322	-38.6104	-39.227	-39.9735	-31.9246	-40.4278	-44.8093	-40.9147	-37.7016	-37.3446	-37.7665	-36.5981	-35.0078	-37.2797	-32.8009	-41.5962	-38.6428		-51.7547	-39.2919
-8.7	-44.6795	-44.8418	-41.4989	-37.7665	-41.6611	-36.663	-50.7486	-30.0422	-38.8051	-40.9796	-39.3893	-39.227	-27.251	-40.6875	-46.0426	-43.4462	-40.298	-46.6917		-40.5252	-46.3022	-41.7261	-40.298	-44.2576	-41.5962	-35.6245	-29.5553	-43.219	-38.0911	-42.7322	-38.6104	-39.1621	-40.0059	-31.8272	-40.4278	-44.7768	-40.9147	-37.6367	-37.377	-37.7016	-36.5332	-34.9754	-37.3446	-32.7684	-41.5962	-38.6104		-51.8196	-39.3244
-8.6	-44.6146	-44.8093	-41.4989	-37.7016	-41.6611	-36.6955	-50.7486	-29.9123	-38.7077	-40.9796	-39.4217	-39.1621	-27.2186	-40.6875	-46.0101	-43.4786	-40.2656	-46.5619		-40.5252	-46.3022	-41.6936	-40.2656	-44.29	-41.5638	-35.6245	-29.4904	-43.219	-38.0261	-42.7322	-38.6104	-39.0972	-40.0059	-31.7947	-40.4927	-44.6795	-40.8173	-37.6367	-37.3121	-37.7341	-36.5332	-35.0078	-37.3446	-32.671	-41.5962	-38.6104		-51.7872	-39.3244
-8.5	-44.6146	-44.7444	-41.4989	-37.7665	-41.6287	-36.6306	-50.7811	-29.7825	-38.6753	-40.9796	-39.4217	-39.1296	-27.2186	-40.6875	-46.0426	-43.4137	-40.298	-46.5943		-40.4927	-46.3347	-41.6611	-40.2006	-44.29	-41.5962	-35.6569	-29.5229	-43.1541	-37.9612	-42.6997	-38.5779	-38.9998	-40.0708	-31.7298	-40.4278	-44.6795	-40.7524	-37.6367	-37.3446	-37.6691	-36.4358	-34.9754	-37.3446	-32.6061	-41.5638	-38.5779		-51.7547	-39.3244
-8.4	-44.6146	-44.7119	-41.4989	-37.6367	-41.5638	-36.663	-50.7811	-29.6527	-38.6104	-40.9796	-39.3893	-39.0647	-27.1861	-40.655	-46.0101	-43.3813	-40.2656	-46.5294		-40.4927	-46.2698	-41.6611	-40.2006	-44.2576	-41.5962	-35.6569	-29.4904	-43.1865	-37.9288	-42.6673	-38.5454	-38.9349	-40.1033	-31.6974	-40.4603	-44.7444	-40.7199	-37.6042	-37.3446	-37.7016	-36.4358	-34.9429	-37.377	-32.6061	-41.5962	-38.6104		-51.7547	-39.3244
-8.3	-44.647	-44.6795	-41.4989	-37.6367	-41.5638	-36.5981	-50.7486	-29.5553	-38.5454	-40.9147	-39.3568	-39.0323	-27.2186	-40.6226	-45.9452	-43.3813	-40.298	-46.5294		-40.5252	-46.2698	-41.5313	-40.2006	-44.2251	-41.5638	-35.592	-29.4904	-43.1541	-37.8639	-42.6348	-38.5454	-38.87	-40.0708	-31.6974	-40.4278	-44.647	-40.6226	-37.6042	-37.3446	-37.6691	-36.4034	-34.9429	-37.3121	-32.5737	-41.5638	-38.5454		-51.7547	-39.3568
-8.2	-44.5496	-44.6795	-41.4664	-37.6042	-41.4664	-36.5981	-50.6837	-29.5229	-38.5779	-40.8498	-39.2919	-38.9674	-27.2186	-40.5577	-45.9777	-43.3813	-40.2656	-46.3996		-40.4927	-46.2373	-41.5313	-40.2006	-44.1926	-41.4664	-35.6245	-29.458	-43.1541	-37.8314	-42.6023	-38.5454	-38.8051	-40.0384	-31.6325	-40.3954	-44.7119	-40.6226	-37.5718	-37.2797	-37.6691	-36.3709	-34.9429	-37.3121	-32.5088	-41.5962	-38.5454		-51.7547	-39.3244
-8.1	-44.4847	-44.6146	-41.4664	-37.5393	-41.369	-36.5657	-50.7161	-29.4255	-38.4481	-40.8498	-39.3244	-38.9674	-27.1861	-40.5901	-45.8803	-43.3488	-40.298	-46.3022		-40.4603	-46.1075	-41.4664	-40.2006	-44.1926	-41.4989	-35.592	-29.4904	-43.0892	-37.8314	-42.505	-38.5454	-38.8051	-40.0059	-31.6325	-40.3629	-44.7444	-40.5252	-37.5393	-37.3121	-37.6367	-36.4034	-34.9429	-37.3121	-32.5088	-41.5962	-38.6104		-51.7547	-39.3244
-8	-44.4847	-44.6146	-41.4664	-37.6042	-41.369	-36.5332	-50.6512	-29.3606	-38.4156	-40.8498	-39.2919	-38.9349	-27.0887	-40.5901	-45.9452	-43.2839	-40.3305	-46.2698		-40.3954	-46.0101	-41.4989	-40.2006	-44.1602	-41.4989	-35.5596	-29.4904	-43.0892	-37.7341	-42.5699	-38.5779	-38.7726	-40.0059	-31.6325	-40.3305	-44.7444	-40.4603	-37.5718	-37.2797	-37.6042	-36.2736	-34.8455	-37.2797	-32.5412	-41.5962	-38.5454		-51.7223	-39.3244
-7.9	-44.5172	-44.5821	-41.4015	-37.5718	-41.2068	-36.4683	-50.6512	-29.2308	-38.3507	-40.8498	-39.2594	-38.9349	-27.0238	-40.5252	-45.9128	-43.3164	-40.3305	-46.1724		-40.3954	-45.9452	-41.4339	-40.2656	-44.0953	-41.4664	-35.5271	-29.458	-43.0243	-37.7341	-42.5699	-38.5454	-38.7402	-40.0384	-31.6325	-40.298	-44.7444	-40.3305	-37.5069	-37.3121	-37.6042	-36.2411	-34.878	-37.2148	-32.5088	-41.4989	-38.4156		-51.7547	-39.3244
-7.8	-44.5172	-44.6146	-41.4015	-37.5718	-41.1743	-36.4358	-50.6512	-29.0685	-38.2858	-40.8498	-39.227	-38.9024	-26.9589	-40.5252	-45.9128	-43.2514	-40.3305	-46.14		-40.3629	-45.9777	-41.4015	-40.2656	-44.0953	-41.4664	-35.5271	-29.458	-42.9594	-37.7016	-42.5699	-38.513	-38.7402	-40.0384	-31.6325	-40.298	-44.7444	-40.3305	-37.442	-37.2148	-37.6367	-36.2411	-34.878	-37.1823	-32.4763	-41.5638	-38.4156		-51.6573	-39.2594
-7.7	-44.5172	-44.5496	-41.4015	-37.5069	-41.1418	-36.3385	-50.5863	-28.9387	-38.2533	-40.8173	-39.227	-38.8375	-26.9265	-40.4927	-45.8803	-43.2514	-40.298	-46.1075		-40.298	-45.9452	-41.3366	-40.2006	-44.0304	-41.4664	-35.4622	-29.458	-42.9594	-37.6691	-42.5374	-38.4805	-38.7402	-40.0059	-31.5351	-40.2331	-44.7119	-40.2656	-37.4744	-37.2472	-37.6367	-36.1762	-34.8455	-37.1174	-32.4439	-41.4989	-38.3832		-51.6898	-39.2594
-7.6	-44.5172	-44.5172	-41.369	-37.5069	-41.1094	-36.3709	-50.5539	-28.7764	-38.1884	-40.7849	-39.0972	-38.87	-26.8291	-40.4603	-45.8154	-43.2514	-40.298	-46.0426		-40.2331	-45.8803	-41.3366	-40.2331	-44.0304	-41.4339	-35.4297	-29.458	-42.9269	-37.6367	-42.5374	-38.4805	-38.7726	-39.941	-31.5026	-40.2006	-44.7119	-40.2331	-37.377	-37.2148	-37.6042	-36.1762	-34.7806	-37.1174	-32.5088	-41.4989	-38.3507		-51.5924	-39.227
-7.5	-44.5172	-44.4847	-41.4015	-37.5069	-41.1094	-36.3385	-50.6188	-28.5817	-38.1235	-40.7199	-39.0972	-38.8051	-26.7966	-40.3954	-45.7505	-43.2839	-40.3629	-46.0751		-40.2006	-45.8803	-41.2392	-40.2006	-43.9655	-41.369	-35.3648	-29.3931	-42.9269	-37.5718	-42.6023	-38.513	-38.7402	-39.9086	-31.4377	-40.1033	-44.7119	-40.2656	-37.4095	-37.1823	-37.5718	-36.0788	-34.7482	-37.0525	-32.4439	-41.4989	-38.3182		-51.5924	-39.227
-7.4	-44.4198	-44.4523	-41.3366	-37.442	-41.1418	-36.2736	-50.6188	-28.2896	-38.0911	-40.7199	-39.0323	-38.7402	-26.7642	-40.3305	-45.6856	-43.2514	-40.4278	-46.0751		-40.1682	-45.8154	-41.2068	-40.2331	-43.9655	-41.2717	-35.3973	-29.3606	-42.9269	-37.5069	-42.5699	-38.513	-38.7077	-39.8761	-31.4053	-40.1033	-44.7768	-40.2656	-37.3121	-37.1499	-37.5393	-36.1437	-34.6833	-37.02	-32.4439	-41.4989	-38.2533		-51.6249	-39.227
-7.3	-44.4523	-44.3549	-41.3041	-37.442	-41.1094	-36.2087	-50.6512	-28.0949	-37.9937	-40.7199	-39.0323	-38.7077	-26.6344	-40.298	-45.6207	-43.2839	-40.3629	-46.0751		-40.2006	-45.7505	-41.1743	-40.1682	-43.933	-41.3041	-35.3324	-29.3606	-42.9269	-37.4744	-42.5699	-38.4805	-38.6753	-39.8436	-31.2755	-40.2006	-44.7119	-40.2331	-37.377	-37.1174	-37.442	-36.1437	-34.5859	-37.0525	-32.3789	-41.4664	-38.1884		-51.5924	-39.1621
-7.2	-44.4198	-44.29	-41.3366	-37.442	-41.1418	-36.1762	-50.6512	-27.7378	-37.9612	-40.7524	-39.0323	-38.7077	-26.6019	-40.298	-45.5558	-43.219	-40.3305	-46.0426		-40.1682	-45.783	-41.1418	-40.1033	-43.9006	-41.2392	-35.3648	-29.3606	-42.7971	-37.442	-42.5699	-38.4481	-38.6753	-39.7787	-31.1781	-40.2006	-44.7444	-40.2331	-37.3121	-37.1174	-37.4744	-36.1113	-34.5859	-36.9551	-32.3789	-41.4989	-38.156		-51.5275	-39.1296
-7.1	-44.4198	-44.1926	-41.2068	-37.377	-41.0769	-36.1113	-50.6512	-27.3808	-37.9612	-40.7199	-39.0323	-38.7402	-26.537	-40.298	-45.5233	-43.2514	-40.3629	-46.0101		-40.1682	-45.7505	-41.0769	-40.0708	-43.933	-41.1743	-35.2675	-29.3281	-42.7646	-37.377	-42.5699	-38.4481	-38.6753	-39.6814	-31.1132	-40.1682	-44.7768	-40.1033	-37.2797	-37.0525	-37.4744	-36.1437	-34.5534	-36.9551	-32.4114	-41.4989	-38.156		-51.4626	-39.0647
-7	-44.4198	-44.0953	-41.1743	-37.4095	-41.0769	-36.0788	-50.6188	-26.9589	-37.8639	-40.7199	-39.0323	-38.6753	-26.4721	-40.2656	-45.4909	-43.2514	-40.3954	-45.9128		-40.1357	-45.718	-41.012	-40.1357	-43.933	-41.2068	-35.2999	-29.3281	-42.6997	-37.3446	-42.505	-38.4481	-38.6428	-39.6489	-31.0807	-40.1682	-44.8418	-40.0708	-37.2797	-37.1174	-37.4744	-36.0788	-34.4885	-36.9876	-32.3789	-41.4989	-38.156		-51.3977	-39.0323
-6.9	-44.3549	-43.9979	-41.1743	-37.442	-41.012	-36.0464	-50.6188	-26.4721	-37.799	-40.6875	-39.0647	-38.6428	-26.3423	-40.298	-45.5233	-43.2514	-40.3629	-45.8803		-40.1357	-45.6856	-41.012	-40.1033	-43.9006	-41.1743	-35.2675	-29.2632	-42.6023	-37.2148	-42.5374	-38.4156	-38.5454	-39.6489	-30.9509	-40.2006	-44.7768	-40.0059	-37.1823	-37.0849	-37.4744	-36.1437	-34.4561	-36.9876	-32.3789	-41.4339	-38.0261		-51.3977	-38.9674
-6.8	-44.3549	-43.9006	-41.1418	-37.377	-41.0445	-36.0464	-50.5539	-25.9528	-37.7665	-40.655	-39.0647	-38.6104	-26.18	-40.2331	-45.4909	-43.2514	-40.2656	-45.8154		-40.0708	-45.7505	-40.9471	-40.1357	-43.8356	-41.2068	-35.1701	-29.2632	-42.5699	-37.1823	-42.4401	-38.4481	-38.513	-39.6489	-30.886	-40.2006	-44.7768	-40.0059	-37.1499	-37.02	-37.442	-36.1437	-34.4561	-36.9876	-32.3789	-41.4015	-37.9612		-51.3328	-38.9349
-6.7	-44.29	-43.8032	-41.1094	-37.3446	-40.9147	-35.9815	-50.5539	-25.3361	-37.7665	-40.6226	-39.0323	-38.6104	-26.1151	-40.2006	-45.4584	-43.219	-40.2656	-45.7505		-40.0059	-45.7505	-40.9471	-40.1357	-43.8032	-41.2068	-35.2025	-29.2957	-42.4401	-37.1499	-42.505	-38.4481	-38.3832	-39.6814	-30.7886	-40.1682	-44.7768	-39.9735	-37.1174	-36.9227	-37.4744	-36.2087	-34.3912	-37.0849	-32.4114	-41.369	-37.9288		-51.3328	-38.87
-6.6	-44.2576	-43.8032	-41.1094	-37.2797	-40.9147	-35.9166	-50.5539	-24.6546	-37.7016	-40.6226	-38.9998	-38.5454	-25.9528	-40.1357	-45.3935	-43.219	-40.3305	-45.7505		-39.941	-45.783	-40.9471	-40.1682	-43.7383	-41.1743	-35.1376	-29.2632	-42.3102	-37.1499	-42.505	-38.4481	-38.3507	-39.6814	-30.6913	-40.1682	-44.7119	-39.9086	-37.0525	-36.8578	-37.4744	-36.2087	-34.3262	-37.0525	-32.3789	-41.3041	-37.8963		-51.3003	-38.8375
-6.5	-44.1926	-43.7383	-41.1094	-37.1823	-40.9147	-35.8517	-50.5214	-23.8757	-37.7016	-40.5901	-38.9674	-38.513	-25.8554	-40.0708	-45.4584	-43.219	-40.3305	-45.783		-39.9086	-45.7505	-40.8822	-40.1357	-43.7383	-41.1418	-35.1376	-29.2632	-42.2778	-37.0849	-42.505	-38.4156	-38.2858	-39.6489	-30.6264	-40.1682	-44.7119	-39.8761	-37.0525	-36.8253	-37.442	-36.2087	-34.3262	-37.0525	-32.4114	-41.2717	-37.9288		-51.2354	-38.8051
-6.4	-44.1926	-43.7058	-41.012	-37.0525	-40.8822	-35.7867	-50.5214	-23.1616	-37.6691	-40.5252	-38.9674	-38.4481	-25.7256	-40.0059	-45.4584	-43.1865	-40.298	-45.718		-39.8761	-45.718	-40.8498	-40.1682	-43.6409	-41.1418	-35.1052	-29.2632	-42.1804	-37.0525	-42.505	-38.4156	-38.2533	-39.7138	-30.5614	-40.1357	-44.6795	-39.8436	-37.02	-36.7604	-37.442	-36.2736	-34.2938	-37.02	-32.4114	-41.3041	-37.8963		-51.203	-38.7402
-6.3	-44.1277	-43.6734	-40.9796	-37.02	-40.9147	-35.6569	-50.5214	-22.5126	-37.6367	-40.4927	-38.9349	-38.4481	-25.5633	-40.0384	-45.361	-43.1541	-40.2656	-45.6531		-39.8112	-45.7505	-40.8173	-40.1682	-43.6409	-41.0445	-35.1376	-29.2632	-42.148	-37.02	-42.5699	-38.4481	-38.2533	-39.6489	-30.529	-40.1357	-44.6795	-39.7463	-37.02	-36.6955	-37.377	-36.2411	-34.2938	-36.9876	-32.4439	-41.2392	-37.8639		-51.203	-38.6753
-6.2	-44.0628	-43.6734	-41.012	-36.9876	-40.8822	-35.6569	-50.4565	-21.8634	-37.5718	-40.4927	-38.9024	-38.4156	-25.4011	-40.0059	-45.361	-43.1216	-40.2656	-45.5882		-39.8761	-45.7505	-40.7524	-40.1357	-43.5435	-41.0445	-35.0403	-29.2308	-42.1155	-36.9551	-42.505	-38.3507	-38.1235	-39.6165	-30.3992	-40.1033	-44.6146	-39.6489	-36.9876	-36.663	-37.377	-36.2411	-34.2289	-36.9551	-32.3789	-41.2068	-37.8314		-51.203	-38.6428
-6.1	-44.0304	-43.7383	-40.9796	-36.9227	-40.8498	-35.4946	-50.4565	-21.2468	-37.5393	-40.4927	-38.9349	-38.3507	-25.1739	-40.0059	-45.3286	-43.0567	-40.2006	-45.5882		-39.7787	-45.718	-40.7849	-40.1682	-43.576	-41.0769	-35.0403	-29.1983	-42.0506	-36.8578	-42.5374	-38.3182	-38.0586	-39.6165	-30.3343	-40.1033	-44.5496	-39.584	-36.9876	-36.663	-37.3446	-36.1762	-34.164	-36.9551	-32.4439	-41.1743	-37.7665		-51.1381	-38.5779
-6	-43.9979	-43.7058	-41.012	-36.8902	-40.8498	-35.4297	-50.489	-20.6626	-37.442	-40.5252	-38.87	-38.3182	-25.0441	-39.9086	-45.3286	-43.0567	-40.2006	-45.5558		-39.7138	-45.718	-40.7199	-40.1357	-43.5435	-41.012	-35.0078	-29.1659	-42.0506	-36.8253	-42.4401	-38.2858	-37.9937	-39.5516	-30.2694	-40.1357	-44.4847	-39.5516	-36.9227	-36.663	-37.3121	-36.2087	-34.1315	-36.9227	-32.4439	-41.1094	-37.7341		-51.0732	-38.6104
-5.9	-43.9979	-43.6409	-40.9796	-36.8578	-40.8498	-35.3648	-50.4565	-20.0135	-37.4095	-40.5577	-38.8375	-38.2533	-24.8493	-39.8761	-45.2637	-43.0892	-40.2006	-45.5882		-39.6489	-45.6531	-40.655	-40.1033	-43.5111	-40.9796	-34.9429	-29.1334	-42.0182	-36.8253	-42.4401	-38.2533	-37.9288	-39.5191	-30.1395	-40.1033	-44.4198	-39.4866	-36.8578	-36.6955	-37.3446	-36.2411	-34.1315	-36.8902	-32.4439	-41.1094	-37.7016		-51.0732	-38.5454
-5.8	-43.933	-43.6085	-40.9147	-36.8578	-40.8173	-35.2675	-50.424	-19.3968	-37.4095	-40.5577	-38.8051	-38.1884	-24.7195	-39.8761	-45.1663	-43.1216	-40.1682	-45.5558		-39.6489	-45.5882	-40.655	-40.0708	-43.4462	-41.0445	-34.9429	-29.101	-41.9857	-36.7604	-42.4076	-38.2209	-37.9288	-39.4866	-30.0422	-40.1357	-44.4198	-39.4217	-36.8578	-36.663	-37.2472	-36.2087	-34.0017	-36.8578	-32.4439	-41.0769	-37.6367		-51.0407	-38.5454
-5.7	-43.9006	-43.5435	-40.8822	-36.8253	-40.7849	-35.2025	-50.3591	-18.7477	-37.377	-40.5252	-38.7726	-38.0911	-24.4599	-39.8112	-45.2312	-43.1216	-40.1357	-45.5233		-39.584	-45.4909	-40.5577	-40.0059	-43.3813	-40.9147	-34.8131	-29.0685	-41.9532	-36.7279	-42.4076	-38.1884	-37.9288	-39.4542	-30.0097	-40.1682	-44.4523	-39.3244	-36.7929	-36.6306	-37.2797	-36.2087	-33.9692	-36.8578	-32.5088	-41.0769	-37.6691		-51.0083	-38.513
-5.6	-43.933	-43.5111	-40.8498	-36.7604	-40.7524	-35.1376	-50.424	-18.0662	-37.3446	-40.4927	-38.7726	-38.0586	-24.2976	-39.7463	-45.2312	-43.0892	-40.1033	-45.4909		-39.5191	-45.4584	-40.5577	-40.0059	-43.3488	-40.9147	-34.8455	-29.0685	-41.9208	-36.663	-42.3102	-38.1235	-37.8963	-39.4542	-29.8474	-40.1033	-44.4523	-39.2594	-36.7929	-36.5332	-37.2472	-36.2411	-33.9043	-36.8578	-32.5737	-41.1094	-37.5718		-50.9758	-38.4805
-5.5	-43.8356	-43.5111	-40.9471	-36.6955	-40.8173	-35.1376	-50.3916	-17.4495	-37.3121	-40.4927	-38.7077	-38.0586	-24.0704	-39.6814	-45.1663	-43.0567	-40.1033	-45.4584		-39.4217	-45.361	-40.5252	-40.0059	-43.2839	-40.8498	-34.8131	-29.0361	-41.8234	-36.5981	-42.3102	-38.156	-37.8314	-39.4542	-29.7825	-40.1033	-44.3874	-39.1945	-36.7929	-36.5008	-37.2472	-36.2736	-33.8394	-36.8578	-32.5737	-41.0769	-37.5718		-50.9758	-38.4481
-5.4	-43.8356	-43.4462	-40.8498	-36.663	-40.655	-35.1052	-50.3916	-16.8004	-37.2472	-40.4278	-38.6753	-38.0586	-23.7783	-39.584	-45.0689	-42.9918	-40.1033	-45.361		-39.3893	-45.361	-40.4927	-39.9735	-43.1865	-40.7849	-34.7482	-28.9387	-41.7261	-36.5332	-42.2778	-38.0911	-37.799	-39.3568	-29.6852	-40.1357	-44.3549	-39.0972	-36.6955	-36.5008	-37.2148	-36.1762	-33.8394	-36.8253	-32.5088	-41.0445	-37.4744		-50.9433	-38.4481
-5.3	-43.8356	-43.4137	-40.8822	-36.6306	-40.6226	-35.0078	-50.3591	-16.1513	-37.1823	-40.4278	-38.7077	-37.9612	-23.4538	-39.584	-45.0689	-42.9918	-40.0708	-45.2961		-39.3244	-45.361	-40.4927	-39.941	-43.1216	-40.7849	-34.7806	-28.9062	-41.7585	-36.4358	-42.2453	-38.0586	-37.8314	-39.3568	-29.6527	-40.1033	-44.29	-39.0647	-36.6955	-36.4358	-37.0849	-36.1113	-33.7745	-36.8253	-32.4763	-41.0445	-37.4095		-50.846	-38.4156
-5.2	-43.8032	-43.4462	-40.8498	-36.5981	-40.5577	-34.9429	-50.2942	-15.5671	-37.1499	-40.4278	-38.6753	-37.9288	-23.0318	-39.5191	-44.9716	-43.0243	-40.0384	-45.1988		-39.2594	-45.2961	-40.4603	-39.9086	-43.0567	-40.7524	-34.7482	-28.8738	-41.791	-36.3385	-42.2453	-38.0261	-37.7665	-39.3244	-29.5553	-40.1682	-44.2251	-38.9674	-36.6306	-36.4034	-37.0525	-36.0788	-33.7096	-36.7929	-32.5088	-41.0445	-37.3446		-50.846	-38.4156
-5.1	-43.8356	-43.4462	-40.8173	-36.5332	-40.5577	-34.8455	-50.2942	-14.9829	-37.0525	-40.3305	-38.6428	-37.9612	-22.6424	-39.5191	-44.9391	-43.0567	-40.0059	-45.1014		-39.227	-45.2961	-40.4278	-39.8761	-43.0567	-40.7199	-34.7157	-28.8089	-41.6611	-36.2736	-42.2453	-38.0261	-37.8314	-39.3244	-29.4904	-40.0708	-44.2251	-38.9024	-36.5657	-36.4358	-37.0525	-36.0139	-33.6447	-36.7279	-32.5088	-41.012	-37.2797		-50.8135	-38.3832
-5	-43.8681	-43.4462	-40.7849	-36.5981	-40.5577	-34.7482	-50.2942	-14.4636	-37.02	-40.3629	-38.5779	-37.9288	-22.2854	-39.4217	-44.8742	-43.0567	-39.9735	-45.0365		-39.227	-45.2312	-40.3629	-39.8761	-42.9918	-40.6875	-34.7157	-28.7439	-41.6611	-36.1762	-42.1804	-37.9612	-37.8314	-39.1945	-29.3606	-40.1357	-44.1926	-38.6753	-36.5657	-36.4358	-37.02	-35.9815	-33.6122	-36.7604	-32.4763	-40.9796	-37.2472		-50.8135	-38.3832
-4.9	-43.8032	-43.4137	-40.7849	-36.5657	-40.4927	-34.6833	-50.2293	-13.8794	-36.9876	-40.3629	-38.5454	-37.799	-21.831	-39.3893	-44.9067	-43.0567	-39.9735	-44.9391		-39.1296	-45.2961	-40.298	-39.8761	-42.9269	-40.655	-34.7482	-28.6466	-41.6287	-36.1113	-42.2129	-37.9288	-37.799	-39.1621	-29.2308	-40.1033	-44.1602	-38.5779	-36.5332	-36.5008	-36.9551	-35.9815	-33.5473	-36.6955	-32.5088	-40.9147	-37.1823		-50.846	-38.3832
-4.8	-43.7383	-43.3813	-40.6875	-36.5657	-40.4278	-34.5859	-50.2618	-13.2628	-36.8902	-40.3954	-38.4481	-37.6691	-21.2143	-39.3893	-44.8418	-43.1216	-39.8436	-44.9391		-39.0647	-45.2637	-40.3629	-39.8761	-42.8944	-40.655	-34.7482	-28.5492	-41.5962	-36.0139	-42.148	-37.9288	-37.7341	-39.0647	-29.101	-40.1033	-44.1602	-38.5454	-36.5332	-36.5332	-36.9227	-35.949	-33.5473	-36.6306	-32.5737	-40.9147	-37.1174		-50.8135	-38.3507
-4.7	-43.7058	-43.3813	-40.6875	-36.5008	-40.3305	-34.4885	-50.2618	-12.776	-36.8253	-40.3629	-38.4481	-37.6042	-20.5977	-39.3568	-44.8093	-43.0892	-39.8112	-44.9067		-39.0647	-45.2637	-40.3305	-39.8436	-42.862	-40.5901	-34.7157	-28.3869	-41.5638	-35.949	-42.1804	-37.9288	-37.7016	-39.0647	-28.9387	-40.1033	-44.1602	-38.3832	-36.5657	-36.5008	-36.8902	-35.8841	-33.4824	-36.5008	-32.5737	-40.8173	-37.0525		-50.8784	-38.3832
-4.6	-43.7058	-43.3813	-40.6875	-36.4358	-40.2331	-34.3912	-50.2293	-12.2567	-36.7279	-40.3305	-38.3507	-37.5069	-19.8837	-39.3244	-44.8418	-43.0892	-39.7787	-44.8742		-38.9998	-45.1988	-40.298	-39.8436	-42.862	-40.5577	-34.6833	-28.0949	-41.5638	-35.8517	-42.1804	-37.8963	-37.6042	-38.9024	-28.7764	-40.1033	-44.1277	-38.2533	-36.5657	-36.5981	-36.7929	-35.8517	-33.4824	-36.4358	-32.5412	-40.8822	-37.0525		-50.8135	-38.3507
-4.5	-43.6734	-43.3164	-40.655	-36.4034	-40.1357	-34.2938	-50.2293	-11.8023	-36.6306	-40.3305	-38.3507	-37.442	-19.1047	-39.1621	-44.7119	-43.0567	-39.6165	-44.8093		-38.87	-45.1339	-40.298	-39.8112	-42.7971	-40.5252	-34.6508	-27.5756	-41.5638	-35.7867	-42.1804	-37.8639	-37.5718	-38.7726	-28.679	-40.0384	-44.0953	-38.0261	-36.5332	-36.5332	-36.7279	-35.8192	-33.4824	-36.4683	-32.5088	-40.8173	-37.02		-50.7811	-38.3507
-4.4	-43.6409	-43.3488	-40.655	-36.3385	-40.0708	-34.0991	-50.132	-11.2506	-36.5981	-40.2331	-38.3507	-37.442	-18.2609	-39.0972	-44.7768	-43.0243	-39.584	-44.7768		-38.8375	-45.0365	-40.2656	-39.7463	-42.7971	-40.5252	-34.6184	-26.9914	-41.4989	-35.7218	-42.1155	-37.8314	-37.5069	-38.7402	-28.5817	-39.9735	-44.0304	-37.8314	-36.5657	-36.5657	-36.7279	-35.8192	-33.4824	-36.4034	-32.5412	-40.8498	-36.9876		-50.8135	-38.2858
-4.3	-43.6085	-43.2839	-40.655	-36.2736	-40.0059	-34.0342	-50.1644	-10.7313	-36.4683	-40.1682	-38.2858	-37.4744	-17.3197	-38.9998	-44.7768	-42.9918	-39.5516	-44.7119		-38.7402	-45.004	-40.2331	-39.7138	-42.8295	-40.4927	-34.5534	-26.3098	-41.4989	-35.6569	-42.0831	-37.799	-37.3446	-38.7077	-28.5168	-39.9086	-43.9979	-37.5393	-36.5332	-36.5008	-36.663	-35.8192	-33.45	-36.4034	-32.5088	-40.8822	-36.9551		-50.7486	-38.2533
-4.2	-43.5435	-43.1541	-40.5577	-36.2411	-39.941	-33.9368	-50.0671	-10.1796	-36.4034	-40.1682	-38.2533	-37.4095	-16.2811	-38.8375	-44.7119	-42.862	-39.4217	-44.6795		-38.7402	-44.9067	-40.1357	-39.7138	-42.7971	-40.5252	-34.521	-25.5309	-41.4989	-35.5271	-42.0506	-37.7665	-37.2472	-38.6753	-28.3869	-39.941	-43.9655	-37.2148	-36.5332	-36.4683	-36.663	-35.7543	-33.4824	-36.3709	-32.5088	-40.8498	-36.7929		-50.6512	-38.2209
-4.1	-43.4786	-43.1216	-40.5901	-36.2087	-39.8436	-33.8394	-50.0346	-9.56291	-36.306	-40.2006	-38.1884	-37.442	-15.1128	-38.7077	-44.6795	-42.7971	-39.3568	-44.6146		-38.6428	-44.9067	-40.0059	-39.7138	-42.7322	-40.5252	-34.4885	-24.752	-41.4989	-35.4622	-42.0182	-37.7665	-37.2148	-38.6428	-28.1922	-39.941	-43.9655	-36.9551	-36.5008	-36.4358	-36.5981	-35.6894	-33.4175	-36.3385	-32.4763	-40.9471	-36.7279		-50.6188	-38.2533
-4	-43.4462	-43.1216	-40.5252	-36.1437	-39.6814	-33.7096	-50.0346	-9.01117	-36.1762	-40.0384	-38.156	-37.4744	-13.9444	-38.5779	-44.647	-42.6673	-39.2919	-44.6795		-38.6104	-44.9067	-39.9086	-39.6814	-42.6348	-40.5252	-34.4236	-23.9406	-41.5313	-35.4297	-42.0506	-37.7341	-37.2148	-38.6428	-28.0299	-39.8436	-43.933	-36.7279	-36.5008	-36.4034	-36.5332	-35.592	-33.4175	-36.3709	-32.4439	-40.9796	-36.663		-50.5863	-38.2209
-3.9	-43.4137	-43.0567	-40.5252	-36.0788	-39.5516	-33.6447	-50.0021	-8.36206	-36.0788	-40.0059	-38.0261	-37.4744	-12.6786	-38.4481	-44.5496	-42.6023	-39.1621	-44.5496		-38.5454	-44.8093	-39.941	-39.6165	-42.5699	-40.4927	-34.3587	-23.1941	-41.4664	-35.3648	-42.0506	-37.6691	-37.1499	-38.5779	-27.9001	-39.8112	-43.8681	-36.4358	-36.4358	-36.4034	-36.4683	-35.4946	-33.3851	-36.2736	-32.4114	-40.9796	-36.5657		-50.489	-38.2533
-3.8	-43.3813	-43.0567	-40.5577	-36.0788	-39.3568	-33.5473	-50.0021	-7.81032	-35.9815	-39.9086	-37.9937	-37.4095	-11.4778	-38.2533	-44.4847	-42.4725	-39.1621	-44.5496		-38.513	-44.8093	-39.941	-39.5191	-42.5374	-40.4603	-34.1964	-22.3503	-41.4339	-35.2675	-41.9857	-37.7016	-37.0849	-38.513	-27.8027	-39.8112	-43.8032	-36.0464	-36.4034	-36.3709	-36.4034	-35.4622	-33.3201	-36.2736	-32.3465	-40.9471	-36.4034		-50.4565	-38.1884
-3.7	-43.3164	-43.0243	-40.5577	-35.9815	-39.0647	-33.4175	-49.9372	-7.19367	-35.8517	-39.8761	-37.9288	-37.3121	-10.2445	-38.0586	-44.4847	-42.3751	-39.0972	-44.4198		-38.4156	-44.7444	-39.8436	-39.4866	-42.4076	-40.4603	-34.1315	-21.6038	-41.4339	-35.1701	-41.9532	-37.7341	-36.9876	-38.513	-27.6405	-39.8112	-43.8356	-35.4946	-36.3385	-36.3709	-36.2736	-35.3973	-33.3526	-36.2411	-32.2491	-40.9796	-36.306		-50.424	-38.2209
-3.6	-43.1865	-43.0243	-40.5577	-35.949	-38.4481	-33.2877	-49.9372	-6.70684	-35.7867	-39.8436	-37.7665	-37.2797	-9.10853	-37.8314	-44.4198	-42.2453	-39.0647	-44.3549		-38.3182	-44.7119	-39.8436	-39.4542	-42.3751	-40.4278	-34.0666	-20.8573	-41.4339	-35.0403	-41.9208	-37.7016	-36.8902	-38.4805	-27.5107	-39.7787	-43.8032	-34.5534	-36.2736	-36.306	-36.2411	-35.2999	-33.2552	-36.2087	-32.1842	-40.9796	-36.2087		-50.3267	-38.2209
-3.5	-43.1216	-42.9594	-40.4278	-35.9166	-37.1823	-33.1903	-49.8723	-6.15511	-35.6569	-39.7138	-37.6691	-37.1823	-7.94014	-37.442	-44.3874	-42.2129	-39.0323	-44.2251		-38.2533	-44.647	-39.7787	-39.4542	-42.2778	-40.3954	-34.0017	-20.1433	-41.369	-34.9754	-41.9208	-37.7016	-36.8253	-38.4481	-27.4133	-39.8436	-43.8356	-33.028	-36.2411	-36.2087	-36.0788	-35.2675	-33.1579	-36.1762	-32.1193	-40.9796	-36.0464		-50.2942	-38.2209
-3.4	-42.9594	-42.8944	-40.4603	-35.8192	-35.2675	-32.9956	-49.8399	-5.57091	-35.4622	-39.6489	-37.5718	-37.0525	-6.77175	-36.9551	-44.3549	-42.1804	-38.9024	-44.1277		-38.2209	-44.647	-39.7138	-39.3893	-42.2129	-40.4603	-33.9043	-19.3968	-41.3366	-34.878	-41.791	-37.6691	-36.7279	-38.3832	-27.3159	-39.8436	-43.8032	-30.8535	-36.1113	-36.1113	-36.0139	-35.235	-33.1254	-36.1113	-31.957	-40.9796	-35.9815		-50.1969	-38.1884
-3.3	-42.9269	-42.8944	-40.3954	-35.6894	-32.9307	-32.8009	-49.8723	-4.98672	-35.3324	-39.6814	-37.4744	-36.8578	-5.60337	-36.1437	-44.3225	-42.148	-38.9024	-44.0628		-38.2209	-44.5821	-39.6814	-39.3568	-42.148	-40.4278	-33.7745	-18.6504	-41.3041	-34.7482	-41.7261	-37.6042	-36.6306	-38.2533	-27.1212	-39.8112	-43.8032	-28.3545	-36.0788	-36.0139	-35.9166	-35.235	-32.9631	-36.1113	-31.7623	-40.9147	-35.949		-50.1644	-38.2209
-3.2	-42.7646	-42.8944	-40.3629	-35.5596	-30.2694	-32.4763	-49.8723	-4.37007	-35.1701	-39.6165	-37.377	-36.6955	-4.49989	-34.9104	-44.29	-42.1155	-38.8051	-43.933		-38.1884	-44.4847	-39.6489	-39.3568	-42.1155	-40.4603	-33.7421	-17.9039	-41.3041	-34.5859	-41.5962	-37.6367	-36.5008	-38.156	-26.9265	-39.7787	-43.7707	-25.7905	-36.0139	-35.9166	-35.8517	-35.1376	-32.9307	-36.1113	-31.6974	-40.9471	-35.8192		-50.0671	-38.2209
-3.1	-42.6348	-42.7971	-40.3305	-35.3973	-27.5107	-31.9895	-49.8399	-3.78587	-35.0403	-39.5191	-37.2472	-36.4683	-3.39641	-33.1579	-44.1926	-42.1155	-38.7726	-43.933		-38.0586	-44.4198	-39.5516	-39.2919	-41.9857	-40.4927	-33.6447	-17.2548	-41.2068	-34.4885	-41.4989	-37.5393	-36.4034	-38.1235	-26.6993	-39.7463	-43.8032	-23.3239	-35.949	-35.7543	-35.7543	-35.1052	-32.8009	-36.0788	-31.5676	-40.9796	-35.6894		-50.0021	-38.1884
-3	-42.4401	-42.7646	-40.2656	-35.235	-24.7844	-31.5351	-49.8074	-3.23413	-34.8131	-39.4542	-37.1499	-36.2736	-2.42275	-31.3728	-44.1277	-42.0506	-38.7402	-43.8032		-38.0586	-44.3225	-39.5191	-39.227	-41.9857	-40.3954	-33.5149	-16.5083	-41.1743	-34.3587	-41.4339	-37.442	-36.306	-38.0911	-26.3747	-39.7138	-43.7383	-20.9872	-35.9166	-35.6245	-35.6245	-35.0078	-32.8009	-36.0788	-31.5026	-40.8498	-35.5596		-49.9048	-38.156
-2.9	-42.2453	-42.7322	-40.298	-34.8455	-22.0582	-31.0483	-49.7749	-2.68239	-34.6508	-39.3893	-36.8902	-36.0464	-1.4491	-29.4904	-43.9979	-41.9532	-38.6428	-43.7058		-38.0586	-44.2576	-39.4866	-39.227	-41.8559	-40.3305	-33.3526	-15.7943	-41.1094	-34.2289	-41.369	-37.377	-36.2736	-38.0261	-26.0502	-39.6814	-43.7383	-18.91	-35.8192	-35.4297	-35.592	-34.9429	-32.7035	-35.9815	-31.4377	-40.8822	-35.4622		-49.8074	-38.2209
-2.8	-41.9857	-42.5699	-40.2006	-34.2289	-19.4942	-30.3018	-49.7425	-2.13066	-34.4561	-39.2919	-36.7279	-35.6894	-0.572804	-27.5756	-43.9006	-41.8883	-38.5454	-43.6085		-37.9288	-44.1277	-39.4217	-39.2919	-41.791	-40.2656	-33.1579	-15.0154	-41.0769	-34.0666	-41.2392	-37.2472	-36.1762	-37.9288	-25.6932	-39.584	-43.7058	-16.9627	-35.7218	-35.3324	-35.4297	-34.9429	-32.6061	-35.9166	-31.4053	-40.7849	-35.3324		-49.8074	-38.156
-2.7	-41.5313	-42.5374	-40.1682	-32.8333	-17.0601	-29.2957	-49.6451	-1.54646	-34.2938	-39.227	-36.5332	-35.1701	0.238577	-25.7581	-43.8681	-41.7585	-38.4805	-43.5111		-37.799	-44.0304	-39.2919	-39.2594	-41.7261	-40.2006	-33.028	-14.2689	-41.012	-33.9043	-41.0769	-37.1174	-36.0464	-37.799	-25.3037	-39.5516	-43.6734	-15.2101	-35.7218	-35.1376	-35.2999	-34.8131	-32.5088	-35.8192	-31.3404	-40.7849	-35.1701		-49.7425	-38.1884
-2.6	-40.0384	-42.4401	-40.1033	-30.8211	-14.8207	-27.6405	-49.6127	-0.994722	-34.1964	-39.1621	-36.1762	-34.2289	0.985048	-24.0379	-43.8681	-41.6287	-38.4805	-43.3488		-37.6691	-43.9655	-39.1945	-39.1945	-41.6287	-40.0708	-32.736	-13.5224	-40.8822	-33.7421	-40.9796	-36.9551	-35.8841	-37.6042	-24.9467	-39.4866	-43.6734	-13.6523	-35.6569	-35.0727	-35.2025	-34.7482	-32.4439	-35.6894	-31.1781	-40.8173	-35.0727		-49.71	-38.0586
-2.5	-37.377	-42.3751	-40.0059	-28.2571	-12.7111	-25.4011	-49.5478	-0.442983	-33.9692	-39.0647	-35.7543	-32.4439	1.6017	-22.2529	-43.7707	-41.5638	-38.3507	-43.1541		-37.5393	-43.933	-39.1296	-39.0323	-41.5313	-39.9735	-32.5412	-12.7111	-40.8173	-33.5149	-40.8498	-36.7279	-35.6894	-37.442	-24.6546	-39.4217	-43.576	-12.3216	-35.5596	-34.8455	-35.0078	-34.6833	-32.2816	-35.6245	-31.0807	-40.7524	-34.9429		-49.6127	-38.0261
-2.4	-34.0342	-42.2453	-39.8436	-25.5309	-10.6988	-22.8371	-49.4828	0.0438457	-33.7745	-38.9024	-34.8131	-29.815	2.21835	-20.5652	-43.6734	-41.4339	-38.2533	-42.8295		-37.4744	-43.8356	-39.0323	-38.9024	-41.4989	-39.8761	-32.2491	-11.8348	-40.6875	-33.2877	-40.6875	-36.5332	-35.3973	-37.3121	-24.2327	-39.3893	-43.5435	-11.0559	-35.4946	-34.6833	-34.7806	-34.5534	-32.0544	-35.4297	-30.8535	-40.7524	-34.7806		-49.5478	-37.9937
-2.3	-30.5939	-42.148	-39.7463	-22.7073	-8.84889	-20.0135	-49.353	0.56313	-33.4175	-38.7402	-33.1254	-26.7642	2.80254	-18.8776	-43.5435	-41.1743	-38.1235	-42.0506		-37.3446	-43.7383	-38.9024	-38.8375	-41.3041	-39.7787	-31.7947	-10.8611	-40.5252	-32.9631	-40.5252	-36.3385	-35.1376	-37.1499	-23.7783	-39.3568	-43.4786	-9.79009	-35.3648	-34.3587	-34.5859	-34.4561	-31.8921	-35.235	-30.4965	-40.6875	-34.6833		-49.4179	-37.9288
-2.2	-27.251	-42.0182	-39.584	-19.981	-7.0314	-17.1899	-49.2881	1.0175	-32.8333	-38.5454	-30.7237	-23.5836	3.32183	-17.0276	-43.4137	-40.9147	-37.8639	-40.1682		-37.2472	-43.6409	-38.8375	-38.7077	-41.1743	-39.7138	-31.1132	-9.855	-40.2656	-32.5412	-40.3305	-36.0464	-34.8455	-36.9227	-23.1616	-39.2594	-43.4786	-8.52434	-35.2025	-33.9692	-34.2938	-34.2938	-31.5676	-35.0403	-29.9448	-40.5901	-34.521		-49.2232	-37.8314
-2.1	-24.0379	-41.791	-39.4217	-17.2873	-5.31127	-14.4636	-49.1908	1.43942	-31.8921	-38.1884	-28.0299	-20.5652	3.93847	-15.3399	-43.219	-40.2331	-37.4095	-37.0525		-37.1823	-43.5435	-38.6753	-38.6104	-40.9796	-39.6814	-30.0097	-8.71907	-39.8112	-31.957	-40.2006	-35.6245	-34.3587	-36.7929	-22.4476	-39.2594	-43.4137	-7.16122	-34.9754	-33.2877	-34.0017	-34.164	-31.0807	-34.7157	-28.8738	-40.5577	-34.3262		-48.8662	-37.799
-2	-21.117	-41.5638	-39.3244	-14.6259	-3.52623	-11.7699	-48.9311	1.92625	-29.9448	-37.7665	-25.1414	-17.6767	4.45776	-13.5549	-43.1216	-38.6753	-36.6955	-33.5149		-36.9551	-43.3488	-38.4805	-38.3832	-40.8498	-39.6165	-28.2247	-7.48577	-38.7402	-31.0807	-40.0384	-34.8455	-33.6772	-36.5657	-21.7012	-39.1296	-43.2839	-5.92792	-34.7157	-32.0544	-33.4824	-33.9043	-30.0746	-34.164	-27.2186	-40.4278	-34.0991		-48.0873	-37.7341
-1.9	-18.3907	-41.1743	-39.1945	-12.0295	-1.83856	-9.07608	-48.1846	2.38062	-27.0238	-37.0525	-22.3827	-14.9829	4.91213	-11.705	-42.862	-35.9815	-35.4297	-29.9772		-36.7604	-43.1865	-38.1884	-38.2209	-40.6875	-39.5191	-26.0177	-6.18756	-35.7867	-29.8799	-39.8436	-33.3851	-32.5088	-36.3709	-20.7275	-39.0647	-43.1865	-4.82444	-34.4885	-30.0422	-32.671	-33.4824	-28.3869	-33.1254	-25.0116	-40.2656	-33.8394		-46.2049	-37.5393
-1.8	-15.7619	-40.5901	-38.9349	-9.498	-0.118431	-6.41475	-45.7505	2.80254	-23.5511	-35.3973	-19.6565	-12.1918	5.43142	-9.82255	-42.5699	-32.4439	-33.1254	-26.6344		-36.5332	-42.9269	-37.9937	-37.9937	-40.4603	-39.3893	-23.3564	-4.69462	-31.0158	-28.1922	-39.6814	-31.243	-30.5614	-36.1762	-19.624	-38.9349	-43.0892	-3.55869	-34.0666	-27.1536	-31.2106	-32.5737	-26.0826	-31.0807	-22.3827	-40.1033	-33.5149		-42.9918	-37.3121
-1.7	-13.0681	-38.7726	-38.3832	-6.86912	1.47188	-3.88324	-41.5638	3.09464	-19.7863	-32.314	-17.0601	-9.56291	5.9507	-7.84278	-41.8883	-28.4843	-30.1395	-23.3888		-36.1437	-42.7322	-37.7341	-37.6691	-40.2656	-39.227	-20.3705	-3.13677	-25.4011	-26.0177	-39.5191	-28.5817	-27.9326	-35.8192	-18.196	-38.7077	-42.9269	-2.45521	-33.5473	-23.6809	-28.7764	-30.529	-23.0318	-27.9975	-19.4618	-39.6814	-33.028		-38.6428	-36.3709
-1.6	-10.1796	-34.8131	-36.5657	-4.2727	3.06218	-1.4491	-36.6306	3.41919	-15.7943	-27.9326	-14.6259	-6.77175	6.40507	-5.73319	-40.3305	-24.3625	-26.6668	-20.2407		-35.3324	-42.2453	-37.3121	-37.2472	-39.8436	-38.9674	-17.2873	-1.35173	-19.8837	-23.5187	-39.1296	-25.4011	-24.687	-35.2675	-16.6057	-38.4805	-42.6997	-1.28682	-32.671	-19.8837	-25.6607	-27.1536	-19.6889	-24.0379	-16.3785	-38.7726	-32.0868		-33.8394	-33.9692
-1.5	-7.12876	-29.3606	-33.2552	-1.51401	4.68495	0.985048	-31.7623	3.67883	-11.64	-22.9994	-12.2892	-4.01306	6.85945	-3.65605	-37.0525	-20.2731	-22.9994	-16.9951		-33.3201	-41.369	-36.4683	-36.4034	-39.1621	-38.6104	-13.9444	0.465764	-14.6908	-20.7275	-38.5779	-21.7336	-21.0521	-34.2613	-14.4636	-38.0261	-42.505	-0.05352	-30.9834	-16.0215	-21.9284	-22.902	-15.9566	-19.6889	-13.0681	-36.4683	-30.2694		-28.679	-29.8799
-1.4	-3.9806	-23.4538	-28.4519	1.21223	6.14543	3.41919	-26.9265	3.97093	-7.45331	-18.196	-9.88746	-1.25436	7.21645	-1.57892	-32.2816	-16.0539	-19.2021	-13.6198		-29.6852	-38.4156	-33.9368	-34.2613	-37.8639	-37.9288	-10.3418	2.47799	-9.91991	-17.6118	-37.5069	-17.482	-17.0276	-32.2167	-11.8672	-36.4358	-41.9532	1.21223	-27.8677	-11.9321	-17.7741	-18.1311	-11.9646	-15.275	-9.59536	-32.5088	-27.0563		-23.1941	-24.8493
-1.3	-0.637714	-17.5144	-22.8371	3.97093	7.57346	5.85333	-22.4152	4.19812	-2.94204	-13.49	-7.61559	1.76397	7.50855	0.530674	-26.5695	-11.64	-15.1777	-9.95237		-25.1414	-33.5798	-29.1334	-30.0746	-34.6184	-35.6245	-6.54457	4.45776	-5.34372	-14.1715	-35.0727	-12.6461	-12.9382	-28.5817	-8.75152	-32.9307	-40.0708	2.38062	-23.3888	-7.87523	-13.1979	-12.8733	-8.03751	-10.7638	-5.92792	-27.3484	-22.6099		-17.3522	-18.8127
-1.2	2.73763	-11.705	-16.9627	6.72963	8.87167	8.15765	-17.839	4.4253	1.79643	-9.10853	-5.34372	4.81477	7.89801	2.57535	-20.3705	-6.93403	-11.1208	-5.92792		-19.8188	-27.5756	-23.1616	-24.7195	-29.7501	-31.0158	-2.3903	6.56735	-0.79999	-10.212	-30.7562	-7.25858	-8.6217	-24.1353	-5.18145	-27.7378	-35.6245	3.71129	-17.9039	-3.59114	-8.52434	-7.22613	-4.14288	-6.31738	-2.0982	-21.6362	-17.4171		-11.1857	-11.64
-1.1	6.14543	-5.96037	-10.7962	9.3585	10.0401	10.3971	-12.7435	4.62003	6.76208	-4.82444	-2.84467	7.76819	8.15765	4.49021	-13.9768	-2.03329	-6.7393	-1.57892		-13.9119	-21.2468	-16.8004	-18.9425	-23.6485	-25.0116	1.86134	8.51466	3.67883	-5.63582	-25.0765	-1.70874	-4.24025	-19.0398	-1.157	-21.7012	-29.1334	4.94459	-11.64	0.822771	-3.91569	-1.4491	-0.475438	-1.77365	1.82888	-15.5996	-11.705		-5.01917	-3.9806
-1	9.32604	-0.313162	-4.5648	11.7602	11.0786	12.4417	-6.4472	4.78231	11.6304	-0.572804	-0.442983	10.5918	8.4173	6.27525	-7.42086	2.77009	-2.22802	2.67272		-7.29104	-14.5935	-10.2769	-13.1654	-16.768	-18.0337	6.11298	10.3646	8.31993	-0.572804	-18.8776	3.54901	0.141211	-13.5224	2.99727	-15.275	-21.3117	6.14543	-4.75953	5.20423	0.465764	4.32794	2.835	2.80254	5.75597	-9.30326	-5.60337		0.952592	3.61392
-0.9	12.3768	5.0095	1.86134	13.9996	12.0198	14.3242	1.34205	4.97704	16.1092	3.67883	2.08853	13.1882	8.77431	7.8331	-0.897356	7.37873	2.2508	6.72963		0.206122	-7.25858	-2.97449	-7.06385	-9.17344	-9.98482	10.1699	12.0198	12.8961	4.68495	-12.3216	8.31993	4.39285	-7.55068	7.28136	-8.19979	-12.8409	7.15154	2.28326	9.58569	4.36039	9.6506	5.72351	7.54101	9.45586	-2.52012	0.725406		6.27525	10.3646
-0.8	15.0382	9.81287	8.44975	15.9469	12.9286	16.0118	10.5269	5.10686	20.0687	7.99538	4.45776	15.5899	9.03395	9.29359	5.10686	11.4356	6.53489	10.2997		8.19011	0.887682	5.59369	-0.215796	-0.994722	-1.25436	13.9022	13.5128	17.2127	9.94269	-4.62971	12.5067	8.38484	-0.994722	11.3383	-0.378072	-3.72096	8.09274	9.16377	13.8373	7.8331	14.4864	8.44975	12.2795	12.8637	4.84722	6.92436		10.8514	16.1416
-0.7	17.31	14.0645	14.7136	17.5697	13.6426	17.5697	19.6793	5.23668	23.3467	12.1496	6.85945	17.5697	9.26113	10.3971	10.3971	14.8759	10.2997	13.3505		16.1092	9.97515	15.1031	7.41118	7.11909	7.37873	17.1802	14.8434	21.2371	14.811	4.13321	15.9469	11.9874	6.04807	15.1031	7.8331	5.88579	8.87167	15.2329	17.667	10.7541	18.5758	10.6892	16.6609	15.882	12.3444	12.604		14.4864	20.7503
-0.6	19.2898	17.4723	20.3284	18.9003	14.1943	18.803	27.4361	5.36651	25.9107	15.9794	9.0664	19.2898	9.45586	11.4356	14.6163	17.667	13.5128	15.7846		23.3143	18.6407	23.9958	15.2978	14.5513	14.9083	19.8415	15.9794	24.6774	18.9653	13.7724	18.7381	15.1031	13.0908	18.3486	15.6873	15.0382	9.61814	20.3284	20.9126	13.1558	21.9836	12.5391	20.588	18.5758	19.2898	17.6021		17.31	24.4502
-0.5	20.8477	20.1985	25.0993	19.9389	14.7136	19.7442	33.3754	5.52878	27.7606	19.2574	11.0137	20.6205	9.6506	12.247	17.8618	19.8091	16.1092	17.6346		29.1887	25.6835	31.136	22.6002	20.6854	21.0748	22.0809	16.9855	27.5334	22.438	22.6976	20.8801	17.732	19.3223	20.9775	22.438	22.7625	10.3322	24.3528	23.6713	15.1355	24.7747	14.097	23.9958	20.7178	25.1642	21.8213		19.4845	27.3062
-0.4	22.016	22.2108	28.7667	20.7503	15.0382	20.4907	37.5297	5.6586	29.0913	21.8862	12.6365	21.6266	9.81287	12.8637	20.231	21.4643	18.089	19.0626		33.5701	30.779	36.2314	28.6369	25.5212	25.7808	23.7686	17.732	29.8053	25.0668	29.643	22.6002	19.9714	24.3853	23.0546	27.9229	28.4097	11.0137	27.501	25.7484	16.5636	26.8519	15.2978	26.5598	22.5353	29.643	25.0668		21.0424	29.4807
-0.3	22.8923	23.5414	31.3956	21.3669	15.2978	20.9775	40.2883	5.6586	29.9676	23.9634	13.9996	22.4704	9.97515	13.1882	21.8538	22.5678	19.4196	19.9714		36.6534	34.0894	39.5094	33.1482	28.9615	29.0913	25.0668	18.3486	31.4605	26.9492	34.349	23.8011	21.5941	28.0527	24.5151	31.9798	32.3368	11.5005	29.7079	27.144	17.667	28.2799	16.1741	28.5396	23.9309	32.7587	27.5983		22.1459	30.9737
-0.2	23.509	24.3204	33.0833	21.7564	15.4601	21.302	41.9436	5.69106	30.5193	25.4238	14.8434	23.0546	10.105	13.4479	22.8599	23.2818	20.2635	20.6205		38.6331	35.9718	41.4243	36.1016	31.2982	31.2658	25.8458	18.803	32.6614	28.1176	37.1402	24.5476	22.8274	30.5842	25.5537	34.771	34.7385	11.7926	31.2658	28.0203	18.3811	29.1237	16.7908	29.8702	24.8072	34.6411	29.3509		22.8923	31.9798
-0.1	23.7686	24.58	33.9271	21.9511	15.5575	21.5617	42.7874	5.6586	30.779	26.3001	15.3952	23.3143	10.2023	13.6101	23.3792	23.6388	20.8152	21.0099		39.7366	36.913	42.3979	37.8867	32.5965	32.4666	26.2677	19.0626	33.3754	28.7667	38.4384	24.8721	23.509	32.0123	26.073	36.5235	36.1016	12.0198	32.1745	28.3773	18.7056	29.5781	17.1478	30.6167	25.294	35.6148	30.1623		23.2818	32.5315
0	23.866	24.3853	34.0894	22.016	15.6224	21.5941	43.0795	5.72351	30.8114	26.6896	15.525	23.509	10.2023	13.6426	23.4765	23.7037	20.9775	21.2047		40.0611	37.1402	42.69	38.5682	33.1157	32.8236	26.365	19.1275	33.5701	28.8316	38.5358	24.9046	23.8011	32.5965	26.1379	37.3349	36.5884	12.1172	32.564	28.3773	18.8354	29.6106	17.31	30.8114	25.4563	35.7122	30.4544		23.3467	32.5965
0.1	23.8335	23.8985	33.7324	21.9836	15.5899	21.4319	42.7874	5.69106	30.6816	26.6896	15.2978	23.509	10.2023	13.6101	23.2818	23.509	20.7827	21.0748		39.8989	36.8481	42.3655	38.4384	32.8885	32.5965	26.1379	19.0302	33.5701	28.4422	37.8542	24.58	23.7037	32.4991	25.8458	37.27	36.3937	12.1172	32.564	27.9229	18.5433	29.1887	17.1478	30.5842	25.3265	35.3876	30.0325		23.1195	32.1421
0.2	23.509	23.0546	33.0184	21.8862	15.4601	21.2696	41.976	5.69106	30.4219	26.3001	14.6487	23.4441	10.1374	13.4479	22.6651	23.2169	20.4257	20.9126		39.2173	36.2963	41.4892	37.6919	32.1421	31.7526	25.5861	18.8679	33.2131	27.6308	36.556	23.9634	23.152	31.7851	25.3589	36.7183	35.7771	11.8575	32.1096	27.144	18.0565	28.4422	16.7583	29.9027	24.937	34.4789	29.1887		22.6327	31.2333
0.3	23.0222	22.0485	32.0772	21.659	15.2978	20.9126	40.8725	5.62615	30.0325	25.6186	13.6101	23.2493	10.0401	13.2856	21.7889	22.7301	19.9389	20.6854		38.2112	35.3876	40.4506	36.556	30.8763	30.5193	24.7747	18.5109	32.5315	26.365	34.9332	22.9897	22.3081	30.6816	24.6125	35.5499	34.9332	11.5655	31.3307	26.1054	17.2451	27.3712	16.2066	28.929	24.3204	33.2455	27.7931		21.8862	29.9351
0.4	22.3731	20.7827	30.8114	21.3669	15.1031	20.5556	39.6068	5.59369	29.5457	24.6449	12.3768	23.0222	10.0076	12.9935	20.7827	22.0485	19.2574	20.2635		36.8481	34.2841	39.0875	34.9981	29.1887	28.7992	23.7037	18.089	31.8175	24.7747	32.9859	21.8213	21.1073	29.2536	23.7037	33.8947	33.6999	11.0137	30.2272	24.7423	16.2715	26.073	15.3627	27.6632	23.509	31.6877	26.0405		20.8801	28.2474
0.5	21.5941	19.3223	29.2536	21.0099	14.8759	20.1336	38.1138	5.46387	28.929	23.5739	10.9813	22.7301	9.81287	12.7663	19.6468	21.3345	18.4135	19.9065		35.2902	32.9535	37.4972	33.2455	27.2413	26.6571	22.438	17.6346	30.7141	22.8274	30.8439	20.2959	19.7117	27.501	22.5678	31.7526	32.207	10.3646	28.7667	23.2818	15.1031	24.4502	14.3566	26.2028	22.6002	30	23.866		19.6793	26.2028
0.6	20.7503	17.6021	27.5983	20.6205	14.5838	19.6793	36.3937	5.26914	28.2799	22.2432	9.3585	22.438	9.68305	12.5391	18.1863	20.4907	17.5372	19.2898		33.4727	31.5254	35.7446	31.1684	25.0344	24.223	21.0099	16.9855	29.6106	20.7178	28.3773	18.5433	18.1214	25.7808	21.3994	29.3834	30.5193	9.6506	27.0791	21.5941	13.8049	22.6327	13.2531	24.5476	21.4968	28.1176	21.5941		18.2837	23.8985
0.7	19.8415	15.7846	25.8458	20.231	14.2268	19.1924	34.5438	5.10686	27.5334	20.8477	7.44364	22.016	9.48832	12.3119	16.5311	19.6468	16.4662	18.7056		31.493	30.0325	33.8298	28.8965	22.5353	21.4643	19.4196	16.3364	28.215	18.446	25.9107	16.5311	16.2715	23.8335	20.1661	26.7545	28.7018	8.80676	25.1642	19.7117	12.3444	20.6529	11.9549	22.6976	20.1985	26.008	19.0951		16.5636	21.3669
0.8	18.803	13.9022	23.9634	19.7766	13.9347	18.6082	32.5965	4.97704	26.8194	19.2249	5.33405	21.5941	9.32604	12.0847	14.8434	18.6731	15.2329	18.1539		29.3185	28.5071	31.8175	26.43	19.9065	18.2512	17.6995	15.5575	26.722	15.9794	23.2493	14.2917	14.3566	21.5941	18.8679	23.7686	26.787	7.80065	23.1195	17.6995	10.7216	18.5433	10.6243	20.7827	18.7705	23.7037	16.4662		14.8759	18.6731
0.9	17.6995	11.8575	22.0485	19.3223	13.675	18.089	30.4544	4.78231	25.9756	17.4723	3.22446	21.1073	9.19622	11.8251	12.9935	17.6346	13.9671	17.4074		26.9492	26.722	29.7079	23.8011	17.1802	15.0382	15.8496	14.7136	25.2291	13.4479	20.4257	11.9549	12.3768	19.2898	17.5697	20.6529	24.7423	6.69717	20.945	15.5899	9.00149	16.4337	9.16377	18.6407	17.2451	21.1073	13.7724		12.9935	15.9145
1	16.5311	9.78042	20.0687	18.8679	13.2531	17.6021	28.1176	4.55512	25.0993	15.6873	1.04996	20.588	9.0664	11.4681	10.9813	16.6934	12.5716	16.7583		24.4502	24.937	27.6308	21.1073	14.3242	11.5979	13.9996	13.8698	23.6063	10.7865	17.4723	9.61814	10.2997	16.7908	16.2715	17.3749	22.6002	5.62615	18.7056	13.2531	7.15154	14.2592	7.60592	16.4337	15.5575	18.3486	10.9813		11.0137	13.0259
1.1	15.2978	7.54101	17.9591	18.446	12.8961	17.0504	25.7808	4.36039	24.1581	13.7724	-1.157	20.0363	8.87167	11.2409	8.90413	15.6548	11.0786	15.9794		21.8862	22.9572	25.4238	18.2837	11.5005	8.1252	12.1496	12.9286	21.9836	8.06029	14.3891	7.21645	8.1252	14.1619	15.0057	14.097	20.231	4.49021	16.3364	10.8839	5.36651	11.9874	5.98315	14.2268	13.8049	15.4925	8.06029		8.93658	10.105
1.2	14.0321	5.20423	15.8496	17.9591	12.3768	16.4013	23.2493	4.19812	23.2493	11.7602	-3.46132	19.4845	8.70939	10.819	6.82699	14.5513	9.52077	15.168		19.2574	20.7827	23.2493	15.4276	8.61203	4.65249	10.2348	12.0523	20.1661	5.36651	11.176	4.81477	5.9507	11.533	13.6101	10.6892	17.9267	3.22446	13.8698	8.54712	3.51656	9.6506	4.32794	11.7926	11.9874	12.4417	5.26914		6.76208	7.11909
1.3	12.7338	2.835	13.5452	17.5048	12.0198	15.7846	20.7178	3.97093	22.1783	9.71551	-5.66828	18.8679	8.51466	10.462	4.74986	13.3829	7.8331	14.3891		16.6609	18.5758	20.7827	12.5391	5.82088	1.21223	8.35239	11.0786	18.3161	2.60781	7.8331	2.38062	3.7762	8.77431	12.1496	7.44364	15.5899	2.05607	11.3383	6.21034	1.66661	7.21645	2.73763	9.29359	10.105	9.52077	2.2508		4.52267	4.19812
1.4	11.4032	0.465764	11.1111	17.0179	11.5655	15.2004	18.1214	3.67883	21.0748	7.60592	-7.81032	18.1863	8.35239	10.0401	2.64026	12.1172	6.30771	13.5777		14.1619	16.4013	18.3486	9.74796	3.06218	-2.06575	6.50244	10.1374	16.4337	-0.085975	4.4253	-0.118431	1.56924	6.04807	10.6567	4.19812	13.2531	0.725406	8.80676	3.80865	-0.280707	4.91213	1.04996	6.8919	8.1252	6.5998	-0.702625		2.02361	1.3096
1.5	10.0725	-2.00083	8.77431	16.5311	11.1435	14.5513	15.525	3.45165	19.9389	5.49633	-9.855	17.5048	8.28748	9.61814	0.62804	10.9488	4.62003	12.7014		11.6628	14.1619	15.7846	6.92436	0.271032	-5.37618	4.62003	9.09886	14.4215	-2.7473	1.0175	-2.48766	-0.637714	3.35428	9.19622	1.08241	10.9813	-0.605259	6.27525	1.53679	-2.19557	2.57535	-0.605259	4.39285	6.21034	3.67883	-3.6236		-0.345617	-1.48155
1.6	8.74185	-4.49989	6.34016	15.9794	10.6892	13.8698	12.9286	3.12709	18.7705	3.28937	-11.8672	16.8232	8.09274	9.13131	-1.54646	9.68305	2.99727	11.7926		9.0664	11.7926	13.2856	4.23057	-2.45521	-8.52434	2.80254	8.06029	12.4742	-5.31127	-2.42275	-4.98672	-2.81222	0.725406	7.73574	-1.96838	8.74185	-2.03329	3.67883	-0.73508	-4.17533	0.303488	-2.32539	2.05607	4.26303	0.757861	-6.57702		-2.7473	-4.20779
1.7	7.41118	-6.93403	3.84111	15.4925	10.2997	13.1558	10.4944	2.80254	17.5697	1.14732	-13.7172	16.0443	7.86556	8.70939	-3.65605	8.48221	1.43942	10.8514		6.5998	9.29359	10.7865	1.53679	-5.27881	-11.6076	0.952592	7.05418	10.4944	-7.81032	-5.70073	-7.42086	-4.95426	-2.00083	6.27525	-4.88935	6.37262	-3.49377	1.21223	-3.00695	-6.09019	-1.96838	-4.07797	-0.378072	2.38062	-2.03329	-9.36817		-5.05163	-6.86912
1.8	6.04807	-9.33572	1.37451	14.8759	9.84533	12.4093	7.96292	2.47799	16.3688	-1.05963	-15.5671	15.2329	7.67083	8.19011	-5.7981	7.21645	-0.215796	9.97515		4.19812	6.72963	8.31993	-1.05963	-7.9726	-14.6584	-0.832446	6.01561	8.48221	-10.2445	-8.84889	-9.82255	-7.09631	-4.62971	4.87968	-7.74541	3.93847	-4.92181	-1.28682	-5.34372	-7.9726	-4.20779	-5.7981	-2.81222	0.433309	-4.92181	-12.1269		-7.25858	-9.53045
1.9	4.78231	-11.6076	-0.864901	14.2268	9.39095	11.6304	5.39896	2.15344	15.0706	-3.20168	-17.3522	14.3891	7.41118	7.63837	-7.87523	6.04807	-1.8061	9.00149		1.89379	4.16566	5.9507	-3.68851	-10.6015	-17.6443	-2.61748	4.87968	6.37262	-12.6786	-11.9971	-12.1593	-9.17344	-7.19367	3.51656	-10.5366	1.6017	-6.28493	-3.72096	-7.64805	-9.95237	-6.47966	-7.45331	-5.18145	-1.48155	-7.61559	-14.8531		-9.56291	-12.062
2	3.4841	-13.847	-3.20168	13.5777	8.96904	10.9164	2.89991	1.89379	13.7724	-5.40863	-19.2021	13.6426	7.15154	7.15154	-9.95237	4.78231	-3.42886	8.06029		-0.410528	1.66661	3.64638	-6.25247	-13.2628	-20.4354	-4.37007	3.74374	4.39285	-15.0478	-15.1128	-14.4636	-11.2506	-9.75764	2.18589	-13.133	-0.702625	-7.64805	-6.12265	-9.95237	-11.8348	-8.6217	-9.23835	-7.51823	-3.36395	-10.3418	-17.4171		-11.7699	-14.561
2.1	2.18589	-15.9566	-5.506	12.9286	8.44975	10.2023	0.433309	1.53679	12.604	-7.48577	-20.9872	12.8312	6.8919	6.66471	-12.0295	3.38673	-4.98672	7.184		-2.71485	-0.637714	1.34205	-8.75152	-15.7943	-23.259	-6.05774	2.67272	2.38062	-17.2548	-18.0662	-16.6381	-13.2953	-12.2567	0.855227	-15.7294	-3.00695	-9.01117	-8.45943	-12.1918	-13.6847	-10.7638	-10.8936	-9.75764	-5.31127	-13.0032	-19.8512		-14.0417	-17.0276
2.2	0.822771	-18.0337	-7.61559	12.2795	7.89801	9.52077	-1.83856	1.21223	11.3383	-9.59536	-22.6748	11.9225	6.63226	6.17789	-14.0093	2.18589	-6.54457	6.27525		-5.05163	-2.84467	-0.929811	-11.2181	-18.2285	-25.9203	-7.6805	1.53679	0.335943	-19.4293	-20.9222	-18.8127	-15.3399	-14.6908	-0.475438	-18.0337	-5.31127	-10.2445	-10.8287	-14.3663	-15.4698	-12.8733	-12.5163	-11.8023	-7.16122	-15.4698	-22.1555		-16.2811	-19.4618
2.3	-0.475438	-19.9486	-9.82255	11.6628	7.41118	8.74185	-4.11042	0.920137	10.0725	-11.64	-24.4599	11.0462	6.27525	5.59369	-15.989	0.887682	-7.9726	5.36651		-7.29104	-5.14899	-3.10431	-13.6198	-20.6626	-28.3545	-9.2059	0.433309	-1.64383	-21.6038	-23.6485	-20.8249	-17.2873	-17.125	-1.74119	-20.4679	-7.58314	-11.4129	-13.133	-16.4759	-17.125	-14.8856	-14.1391	-13.9119	-8.97871	-17.8715	-24.395		-18.5205	-21.7012
2.4	-1.77365	-21.8959	-11.8348	11.0137	6.8919	7.96292	-6.38229	0.56313	8.77431	-13.7821	-26.1475	10.1699	5.98315	5.0095	-18.0013	-0.378072	-9.498	4.4253		-9.56291	-7.29104	-5.34372	-15.8592	-22.9345	-30.7237	-10.8287	-0.637714	-3.55869	-23.5511	-26.2449	-22.7397	-19.2346	-19.4942	-3.00695	-22.6748	-9.72518	-12.6786	-15.3075	-18.4556	-18.7802	-16.7355	-15.7294	-15.9566	-10.7638	-20.2082	-26.537		-20.695	-23.8432
2.5	-3.16922	-23.7458	-13.847	10.3646	6.37262	7.24891	-8.45943	0.238577	7.54101	-15.6645	-27.7378	9.22868	5.69106	4.4253	-19.9161	-1.67628	-10.9585	3.45165		-11.7699	-9.36817	-7.48577	-18.2285	-25.1414	-32.8982	-12.3865	-1.77365	-5.40863	-25.5309	-28.6141	-24.687	-21.0521	-21.7661	-4.24025	-24.8493	-11.8023	-13.8794	-17.4495	-20.3705	-20.3705	-18.6504	-17.1899	-17.9039	-12.4839	-22.4152	-28.6141		-22.8696	-25.8554
2.6	-4.46743	-25.5309	-15.8917	9.71551	5.82088	6.50244	-10.4392	-0.021065	6.30771	-17.5469	-29.3281	8.28748	5.39896	3.97093	-21.7985	-2.97449	-12.4514	2.64026		-13.9119	-11.4453	-9.62782	-20.5328	-27.251	-34.8455	-13.8794	-2.90958	-7.29104	-27.3808	-30.9184	-26.4396	-22.8696	-23.9406	-5.40863	-27.0238	-13.8145	-15.1452	-19.4618	-22.2854	-21.9284	-20.5003	-18.7477	-19.9161	-14.1391	-24.5248	-30.4316		-24.9142	-27.7378
2.7	-5.83055	-27.251	-17.9039	9.03395	5.33405	5.75597	-12.3865	-0.313162	5.0095	-19.4618	-30.7886	7.34627	5.17177	3.4841	-23.6809	-4.20779	-13.8145	1.69906		-15.8592	-13.3926	-11.705	-22.6748	-29.2308	-36.6955	-15.3724	-4.01306	-8.97871	-29.101	-33.1254	-28.0949	-24.6221	-26.1151	-6.51211	-29.0685	-15.8268	-16.2487	-21.4415	-24.0055	-23.3888	-22.2529	-20.1433	-21.7985	-15.7294	-26.6019	-32.2491		-26.7966	-29.4904
2.8	-7.06385	-28.8738	-19.8512	8.31993	4.84722	5.0095	-14.3338	-0.670169	3.80865	-21.3442	-32.1517	6.43753	4.87968	3.02973	-25.4984	-5.44109	-15.2101	0.822771		-17.8715	-15.4373	-13.5549	-24.8169	-31.0807	-38.4156	-16.8653	-5.11654	-10.7962	-30.7886	-35.2025	-29.7176	-26.2773	-28.2247	-7.61559	-31.0158	-17.7092	-17.3846	-23.3239	-25.6932	-24.8169	-23.8757	-21.5713	-23.616	-17.2873	-28.4519	-33.8719		-28.679	-31.0807
2.9	-8.32961	-30.4641	-21.6362	7.67083	4.36039	4.19812	-16.2162	-0.994722	2.57535	-23.1941	-33.45	5.46387	4.58758	2.51044	-27.2186	-6.70684	-16.6057	-0.150886		-19.7214	-17.4171	-15.4049	-26.7642	-32.7684	-39.9735	-18.3583	-6.15511	-12.4839	-32.2816	-37.0849	-31.1781	-27.8027	-30.172	-8.71907	-32.8982	-19.624	-18.553	-25.1414	-27.3159	-26.18	-25.4011	-22.8696	-25.3686	-18.7477	-30.2369	-35.4946		-30.529	-32.5737
3	-9.498	-31.957	-23.4538	6.98927	3.90602	3.38673	-18.0662	-1.35173	1.40697	-24.8493	-34.7482	4.55512	4.26303	2.12098	-28.9387	-7.90769	-17.9688	-1.02718		-21.474	-19.267	-17.1899	-28.6141	-34.3912	-41.4664	-19.7863	-7.22613	-14.1066	-33.7421	-38.9024	-32.5737	-29.3931	-31.957	-9.79009	-34.6508	-21.474	-19.5916	-26.8291	-28.9062	-27.5107	-26.894	-24.1678	-27.0238	-20.2731	-31.957	-36.9551		-32.2491	-33.9368
3.1	-10.6015	-33.4175	-25.1739	6.37262	3.38673	2.64026	-19.8188	-1.67628	0.271032	-26.4721	-35.9815	3.58147	4.00339	1.56924	-30.7237	-9.2059	-19.3319	-2.00083		-23.1292	-21.0196	-18.9749	-30.4316	-35.9166	-42.7322	-21.1494	-8.2647	-15.7619	-35.1052	-40.4927	-33.9043	-30.8211	-33.6447	-10.8611	-36.2411	-23.3239	-20.5652	-28.4194	-30.3992	-28.7115	-28.1922	-25.4011	-28.5817	-21.6362	-33.5473	-38.3832		-33.9043	-35.235
3.2	-11.7699	-34.7806	-26.8615	5.6586	2.89991	1.79643	-21.6687	-2.00083	-0.767535	-28.0299	-37.1499	2.70517	3.80865	1.08241	-32.3465	-10.4717	-20.5652	-2.84467		-24.7844	-22.5775	-20.695	-32.1517	-37.2797	-43.8681	-22.4801	-9.33572	-17.3522	-36.2736	-41.9208	-35.0727	-32.2167	-35.3324	-11.8348	-37.7341	-25.1414	-21.5389	-29.9772	-31.7623	-29.8799	-29.5229	-26.537	-30.0422	-22.9669	-35.0727	-39.584		-35.4946	-36.3385
3.3	-12.9058	-36.0139	-28.5492	4.94459	2.41308	1.0175	-23.3564	-2.35784	-2.00083	-29.5553	-38.1884	1.82888	3.61392	0.62804	-33.9043	-11.6725	-21.8959	-3.88324		-26.3423	-24.2002	-22.2854	-33.6772	-38.5454	-44.9067	-23.7783	-10.4067	-18.9425	-37.442	-43.2839	-36.2411	-33.4824	-36.7604	-12.9058	-39.0972	-26.7966	-22.4152	-31.3404	-33.0605	-30.9509	-30.6588	-27.6729	-31.4702	-24.2002	-36.4358	-40.7524		-36.9551	-37.5069
3.4	-14.0093	-37.1823	-30.1395	4.23057	1.92625	0.206122	-24.9791	-2.7473	-3.07186	-31.0158	-39.1621	0.952592	3.32183	0.173667	-35.4297	-12.8084	-23.1292	-4.75953		-27.7378	-25.6932	-23.7783	-35.0403	-39.6165	-45.8479	-25.0441	-11.4453	-20.4679	-38.4805	-44.4523	-37.3446	-34.6833	-38.1884	-13.9444	-40.2656	-28.4194	-23.3564	-32.671	-34.2938	-31.957	-31.7298	-28.6141	-32.7035	-25.4011	-37.7341	-41.7585		-38.3832	-38.513
3.5	-15.0478	-38.2209	-31.6649	3.54901	1.47188	-0.605259	-26.5045	-3.23413	-4.2727	-32.4114	-40.1033	0.076301	3.22446	-0.248251	-36.8578	-14.0417	-24.3625	-5.63582		-29.1659	-27.0887	-25.2712	-36.4034	-40.7199	-46.7242	-26.3098	-12.419	-21.9608	-39.4866	-45.5558	-38.3832	-35.7543	-39.4217	-14.9829	-41.4664	-29.9123	-24.2002	-33.807	-35.3648	-32.9631	-32.736	-29.6202	-33.9368	-26.5045	-38.9024	-42.7646		-39.6165	-39.4866
3.6	-16.1189	-39.227	-33.1579	2.835	1.0175	-1.41664	-27.965	-3.59114	-5.31127	-33.7096	-40.9147	-0.767535	2.99727	-0.702625	-38.2533	-15.1777	-25.5309	-6.47966		-30.4965	-28.4194	-26.7317	-37.6691	-41.7585	-47.5355	-27.5431	-13.3602	-23.4213	-40.3629	-46.5943	-39.3244	-36.7929	-40.6226	-16.0215	-42.3427	-31.3728	-25.0116	-34.9429	-36.4358	-33.9692	-33.7421	-30.5939	-35.1052	-27.6405	-39.9735	-43.6409		-40.8498	-40.3305
3.7	-17.1574	-40.1357	-34.4885	2.15344	0.530674	-2.19557	-29.5229	-3.94815	-6.34984	-34.9104	-41.7585	-1.64383	2.73763	-1.22191	-39.5516	-16.3461	-26.6993	-7.42086		-31.7298	-29.815	-28.1273	-38.7726	-42.6348	-48.2495	-28.679	-14.3014	-24.8493	-41.2717	-47.4706	-40.1357	-37.799	-41.6936	-17.0601	-43.3488	-32.736	-25.823	-35.9815	-37.442	-34.8131	-34.5859	-31.4377	-36.1113	-28.6466	-40.9796	-44.4523		-41.9857	-41.1094
3.8	-18.2285	-41.0445	-35.7867	1.37451	0.108756	-2.97449	-30.8535	-4.30516	-7.35595	-36.0788	-42.4725	-2.52012	2.57535	-1.61137	-40.7524	-17.6118	-27.8677	-8.36206		-32.9307	-31.0807	-29.4255	-39.8436	-43.4462	-48.9636	-29.815	-15.2101	-26.2124	-41.9857	-48.3145	-40.9796	-38.7402	-42.7646	-18.1311	-44.1602	-33.9692	-26.6019	-36.8578	-38.3832	-35.6569	-35.3648	-32.1842	-37.0525	-29.6852	-41.8883	-45.1339		-42.9918	-41.791
3.9	-19.1697	-41.8234	-36.9227	0.660495	-0.280707	-3.75342	-32.1842	-4.5648	-8.36206	-37.2148	-43.1541	-3.39641	2.34817	-2.03329	-41.8559	-18.7153	-28.9711	-9.14099		-34.0342	-32.2491	-30.6588	-40.9147	-44.1602	-49.5478	-30.9184	-16.1189	-27.5431	-42.7646	-49.0285	-41.6611	-39.584	-43.7058	-19.2021	-44.8742	-35.2025	-27.3159	-37.6691	-39.227	-36.4683	-36.1437	-32.9956	-37.9937	-30.5939	-42.7646	-45.8803		-43.9655	-42.505
4	-20.1109	-42.6348	-38.0911	-0.0859752	-0.73508	-4.5648	-33.4175	-4.85689	-9.33572	-38.156	-43.8356	-4.2727	2.08853	-2.55257	-42.8944	-19.8188	-30.0097	-10.0822		-35.0403	-33.3201	-31.7623	-41.791	-44.8742	-50.0021	-31.8921	-16.9951	-28.8089	-43.4137	-49.71	-42.3427	-40.4278	-44.6146	-20.2082	-45.6207	-36.306	-28.0624	-38.4805	-40.0708	-37.2148	-36.9227	-33.7421	-38.7726	-31.4702	-43.6085	-46.497		-44.9067	-43.0892
4.1	-20.9547	-43.3488	-39.1621	-0.767535	-1.157	-5.31127	-34.6184	-5.14899	-10.3094	-39.0972	-44.4198	-5.08408	1.86134	-2.90958	-43.9006	-20.9222	-31.1132	-10.9585		-35.949	-34.3587	-32.8982	-42.7322	-45.5233	-50.489	-32.8009	-17.8715	-30.0097	-44.0304	-50.3267	-42.9918	-41.1743	-45.361	-21.1494	-46.2698	-37.377	-28.8089	-39.2594	-40.7524	-37.9288	-37.5718	-34.3912	-39.5516	-32.2816	-44.29	-47.0487		-45.7505	-43.6409
4.2	-21.831	-43.9979	-40.1033	-1.4491	-1.57892	-6.05774	-35.6894	-5.47355	-11.2506	-39.941	-45.004	-5.96037	1.63415	-3.29904	-44.8093	-21.9608	-32.0219	-11.7699		-36.8578	-35.3973	-33.9043	-43.5111	-46.1075	-50.9109	-33.7421	-18.8127	-31.1781	-44.5821	-50.846	-43.5435	-41.8883	-46.14	-22.1555	-46.8215	-38.3507	-29.4904	-39.941	-41.4664	-38.6104	-38.1235	-35.0403	-40.3305	-33.0605	-44.9067	-47.568		-46.5619	-44.1277
4.3	-22.7397	-44.5496	-41.0445	-2.0982	-2.03329	-6.77175	-36.7604	-5.7981	-12.1593	-40.6875	-45.6207	-6.77175	1.40697	-3.65605	-45.6531	-23.0318	-32.9307	-12.6137		-37.6691	-36.4034	-34.9429	-44.2576	-46.6592	-51.3003	-34.5534	-19.6565	-32.2816	-45.1339	-51.3328	-44.1277	-42.4725	-46.7891	-23.0643	-47.2759	-39.2594	-30.1395	-40.5901	-42.0831	-39.227	-38.7402	-35.6245	-40.8822	-33.7421	-45.5233	-48.0224		-47.3083	-44.6146
4.4	-23.5511	-45.1339	-41.9208	-2.81222	-2.55257	-7.48577	-37.7665	-6.18756	-13.0356	-41.4664	-46.1075	-7.55068	1.11487	-4.07797	-46.4645	-24.0379	-33.8394	-13.4575		-38.3832	-37.377	-35.8517	-44.9391	-47.1461	-51.6573	-35.3324	-20.5003	-33.3526	-45.6207	-51.7547	-44.6146	-43.0567	-47.3733	-24.0055	-47.7627	-40.1682	-30.7562	-41.1094	-42.6997	-39.8112	-39.2919	-36.1762	-41.4989	-34.4561	-46.0426	-48.4443		-48.0224	-45.0365
4.5	-24.395	-45.6207	-42.7322	-3.49377	-2.97449	-8.10242	-38.7402	-6.4472	-13.9444	-42.1804	-46.5619	-8.39452	0.855227	-4.53234	-47.0812	-25.1414	-34.7157	-14.3014		-39.1621	-38.2858	-36.6306	-45.5233	-47.6654	-51.9495	-36.0464	-21.2468	-34.3262	-46.0101	-52.1766	-45.0689	-43.6409	-47.8925	-24.8493	-48.1846	-41.012	-31.3404	-41.7261	-43.1865	-40.3954	-39.8112	-36.7279	-42.0506	-35.1052	-46.497	-48.8987		-48.6066	-45.4584
4.6	-25.2063	-46.1075	-43.4462	-4.24025	-3.46132	-8.88134	-39.6165	-6.77175	-14.7882	-42.7971	-47.0163	-9.14099	0.62804	-4.92181	-47.8276	-26.1475	-35.4622	-15.1777		-39.8112	-39.0972	-37.5069	-46.0751	-48.0873	-52.3065	-36.7604	-21.9933	-35.2025	-46.3996	-52.5012	-45.4909	-44.1602	-48.4118	-25.6932	-48.5416	-41.791	-31.9246	-42.2129	-43.7707	-40.9147	-40.298	-37.2472	-42.6023	-35.7867	-47.0163	-49.2557		-49.1908	-45.8479
4.7	-26.0502	-46.5943	-44.1926	-4.92181	-3.9806	-9.59536	-40.4603	-7.09631	-15.632	-43.3813	-47.4057	-9.88746	0.303488	-5.34372	-48.3469	-27.1212	-36.2736	-16.0539		-40.4603	-39.8761	-38.1884	-46.6268	-48.4767	-52.5336	-37.4744	-22.7722	-36.0464	-46.7566	-52.8257	-45.8803	-44.6146	-48.8987	-26.5045	-48.8987	-42.4725	-32.4763	-42.6348	-44.2251	-41.4339	-40.7199	-37.6691	-43.0567	-36.3709	-47.4382	-49.5802		-49.6776	-46.2373
4.8	-26.7966	-47.0163	-44.8418	-5.57091	-4.49989	-10.3094	-41.2068	-7.45331	-16.4434	-43.8356	-47.8276	-10.6015	0.0113905	-5.7981	-48.9311	-28.0299	-36.9876	-16.8004		-40.9471	-40.655	-38.9024	-47.0487	-48.8338	-52.7933	-38.0261	-23.4538	-36.8902	-47.1136	-53.0529	-46.1724	-45.0689	-49.3855	-27.3159	-49.2232	-43.1865	-32.9631	-43.0892	-44.6146	-41.9208	-41.1418	-38.156	-43.576	-36.9227	-47.8276	-49.9372		-50.1969	-46.5294
4.9	-27.5431	-47.4057	-45.4259	-6.28493	-4.92181	-10.9909	-41.9857	-7.74541	-17.2223	-44.3874	-48.1846	-11.3804	-0.313162	-6.25247	-49.4828	-28.9062	-37.7341	-17.5793		-41.4989	-41.369	-39.5516	-47.4706	-49.0934	-53.0205	-38.6104	-24.1353	-37.7016	-47.4057	-53.3775	-46.5294	-45.5233	-49.8074	-28.0949	-49.5153	-43.8356	-33.45	-43.4786	-45.004	-42.3102	-41.4989	-38.5454	-43.933	-37.4744	-48.2171	-50.1644		-50.7161	-46.8215
5	-28.2571	-47.7952	-46.0101	-6.96649	-5.34372	-11.6076	-42.7322	-8.06996	-17.9688	-44.8742	-48.5416	-12.1269	-0.637714	-6.64193	-50.0346	-29.815	-38.3832	-18.4556		-41.9857	-41.9532	-40.1682	-47.8925	-49.3855	-53.2477	-39.1296	-24.8169	-38.3832	-47.6978	-53.6047	-46.8864	-45.8479	-50.132	-28.8413	-49.7749	-44.4198	-33.9692	-43.8681	-45.3935	-42.7322	-41.8883	-38.9349	-44.3549	-37.9937	-48.5092	-50.4565		-51.1056	-47.0812
5.1	-29.0036	-48.1522	-46.497	-7.74541	-5.76564	-12.3541	-43.3813	-8.45943	-18.7153	-45.3286	-48.8987	-12.8733	-0.929811	-7.06385	-50.424	-30.6913	-38.9998	-19.2021		-42.4076	-42.505	-40.655	-48.2171	-49.6451	-53.4424	-39.6489	-25.4011	-39.0647	-47.925	-53.8318	-47.1785	-46.2049	-50.5214	-29.5229	-50.0021	-44.9716	-34.4561	-44.1926	-45.783	-43.1541	-42.1804	-39.2594	-44.7119	-38.4805	-48.8662	-50.6512		-51.5275	-47.3408
5.2	-29.6852	-48.4767	-46.9838	-8.39452	-6.25247	-13.0681	-43.9655	-8.81643	-19.3968	-45.783	-49.1908	-13.6198	-1.22191	-7.45331	-50.9109	-31.5026	-39.584	-20.0459		-42.8944	-43.0892	-41.2068	-48.5092	-49.9372	-53.5398	-40.1357	-26.0177	-39.7463	-48.2171	-54.0266	-47.5031	-46.5294	-50.846	-30.172	-50.2293	-45.5233	-34.8455	-44.5172	-46.0751	-43.4462	-42.4725	-39.584	-45.004	-38.9349	-49.1258	-50.8784		-51.917	-47.6329
5.3	-30.2694	-48.7039	-47.4382	-9.01117	-6.64193	-13.7821	-44.5496	-9.10853	-20.0784	-46.1075	-49.5153	-14.3338	-1.51401	-7.90769	-51.2679	-32.314	-40.1033	-20.8249		-43.2514	-43.6085	-41.7585	-48.8013	-50.1969	-53.702	-40.5901	-26.5695	-40.3629	-48.4767	-54.1889	-47.7627	-46.8215	-51.1705	-30.8211	-50.424	-46.0101	-35.2025	-44.8093	-46.3996	-43.8356	-42.7646	-39.9086	-45.3286	-39.3244	-49.3855	-51.0407		-52.3065	-47.8276
5.4	-30.9184	-48.996	-47.925	-9.62782	-7.0314	-14.4312	-45.1339	-9.46554	-20.7924	-46.5294	-49.7425	-14.9829	-1.87101	-8.36206	-51.7223	-33.1579	-40.655	-21.6038		-43.6085	-44.1277	-42.1804	-49.0934	-50.424	-53.8968	-41.0445	-27.1861	-40.8822	-48.7039	-54.3511	-47.9899	-47.1461	-51.4302	-31.4377	-50.5539	-46.497	-35.6245	-45.0689	-46.6917	-44.1926	-43.0243	-40.2006	-45.6856	-39.7463	-49.6776	-51.3003		-52.6635	-48.0873
5.5	-31.5351	-49.2232	-48.3145	-10.2445	-7.3884	-15.0803	-45.6856	-9.72518	-21.4091	-46.8215	-50.0346	-15.6969	-2.13066	-8.78398	-52.0468	-33.9043	-41.1418	-22.3827		-43.933	-44.5821	-42.6023	-49.3206	-50.6188	-53.9941	-41.4989	-27.7378	-41.4015	-48.8662	-54.5134	-48.1197	-47.4057	-51.7223	-31.957	-50.7486	-46.9189	-36.0139	-45.2961	-46.9513	-44.4523	-43.1865	-40.5252	-45.9128	-40.1357	-49.9048	-51.4626		-52.9556	-48.282
5.6	-32.1193	-49.4828	-48.6715	-10.8287	-7.87523	-15.6969	-46.1724	-10.0497	-22.0906	-47.1785	-50.2293	-16.3136	-2.35784	-9.17344	-52.3065	-34.6184	-41.5962	-23.1292		-44.29	-44.9716	-42.9918	-49.5153	-50.7811	-54.124	-41.9208	-28.2571	-41.8559	-49.0609	-54.6757	-48.3469	-47.6978	-51.9819	-32.4763	-50.8784	-47.2759	-36.4034	-45.6207	-47.1785	-44.7444	-43.4462	-40.7849	-46.2049	-40.5252	-50.1644	-51.6249		-53.2801	-48.4443
5.7	-32.671	-49.71	-48.996	-11.4778	-8.2647	-16.2811	-46.6592	-10.3418	-22.6748	-47.5031	-50.4565	-16.9627	-2.64994	-9.59536	-52.6959	-35.3324	-42.1155	-23.7458		-44.4847	-45.3935	-43.3488	-49.7425	-50.9109	-54.1564	-42.2453	-28.7764	-42.3102	-49.1908	-54.838	-48.5092	-47.8925	-52.274	-32.9631	-51.0083	-47.6978	-36.7279	-45.8154	-47.4706	-45.0365	-43.6734	-40.9796	-46.4645	-40.9147	-50.3267	-51.7547		-53.5073	-48.6066
5.8	-33.1903	-49.9372	-49.3855	-12.0295	-8.6217	-16.9302	-47.1136	-10.6988	-23.3239	-47.8276	-50.7161	-17.482	-2.90958	-10.0497	-52.9231	-36.0139	-42.505	-24.5248		-44.7444	-45.783	-43.6085	-49.9697	-51.1381	-54.2538	-42.6023	-29.2957	-42.6997	-49.3855	-54.8704	-48.6715	-48.1522	-52.4363	-33.3851	-51.0407	-47.9575	-36.9876	-45.9777	-47.6654	-45.2637	-43.8681	-41.1743	-46.6592	-41.2068	-50.5214	-51.917		-53.7669	-48.8338
5.9	-33.7745	-50.132	-49.6776	-12.5812	-9.01117	-17.5469	-47.5031	-10.9585	-23.9406	-48.0224	-50.9109	-18.1311	-3.20168	-10.4392	-53.2152	-36.663	-42.9269	-25.1414		-45.004	-46.14	-43.933	-50.0995	-51.2679	-54.416	-42.9269	-29.7825	-43.0892	-49.5153	-55.0327	-48.8338	-48.3469	-52.6959	-33.807	-51.1705	-48.3145	-37.377	-46.1724	-47.8601	-45.5882	-44.0628	-41.4339	-46.8864	-41.4989	-50.7161	-52.0468		-54.0915	-48.9311
6	-34.2289	-50.2942	-50.0346	-13.1979	-9.36817	-18.0662	-47.8925	-11.3804	-24.4923	-48.3145	-51.1056	-18.7477	-3.39641	-10.8611	-53.4748	-37.3121	-43.3164	-25.7905		-45.2312	-46.497	-44.1602	-50.2618	-51.3977	-54.481	-43.219	-30.2369	-43.4462	-49.6451	-55.0976	-49.0285	-48.5092	-52.8257	-34.2613	-51.2679	-48.6715	-37.7665	-46.3996	-48.0224	-45.783	-44.2576	-41.6287	-47.0163	-41.8234	-50.9109	-52.1766		-54.2862	-49.0934
6.1	-34.8131	-50.5214	-50.2618	-13.7496	-9.82255	-18.6504	-48.282	-11.6725	-25.0765	-48.4767	-51.3328	-19.2995	-3.72096	-11.283	-53.702	-37.8314	-43.7707	-26.4072		-45.4584	-46.854	-44.4847	-50.424	-51.56	-54.5459	-43.5435	-30.6913	-43.7383	-49.7425	-55.195	-49.1908	-48.7039	-52.988	-34.6508	-51.3328	-48.996	-38.0261	-46.5619	-48.1846	-45.9777	-44.4198	-41.8559	-47.211	-42.0506	-51.0407	-52.2416		-54.5134	-49.1908
6.2	-35.2999	-50.6837	-50.5539	-14.2365	-10.1471	-19.1047	-48.639	-12.0295	-25.5958	-48.7364	-51.4951	-19.8512	-4.04551	-11.705	-53.9617	-38.3832	-44.1277	-27.0563		-45.6856	-47.1136	-44.7444	-50.5214	-51.6573	-54.6108	-43.8356	-31.1456	-44.0628	-49.8723	-55.195	-49.353	-48.8013	-53.1828	-35.0403	-51.3977	-49.2881	-38.3832	-46.6917	-48.3145	-46.2373	-44.5496	-42.0182	-47.4057	-42.3102	-51.203	-52.3714		-54.7406	-49.3206
6.3	-35.7218	-50.8135	-50.8135	-14.7557	-10.5366	-19.6565	-49.0285	-12.4514	-26.18	-48.9311	-51.6898	-20.5328	-4.33761	-12.0944	-54.1564	-38.9024	-44.5172	-27.6729		-45.8479	-47.4382	-45.0365	-50.6512	-51.7223	-54.6757	-44.1277	-31.5676	-44.3225	-49.9697	-55.3573	-49.4828	-48.996	-53.345	-35.3973	-51.4951	-49.5802	-38.6753	-46.8215	-48.4118	-46.4321	-44.6795	-42.2129	-47.5355	-42.5374	-51.3003	-52.4687		-54.9353	-49.4179
6.4	-36.1762	-51.0083	-51.1381	-15.2426	-10.7962	-20.2407	-49.353	-12.776	-26.6019	-49.0934	-51.7872	-21.0845	-4.62971	-12.5812	-54.3511	-39.4866	-44.9067	-28.2896		-46.0426	-47.6978	-45.2637	-50.8135	-51.8521	-54.7406	-44.3549	-31.957	-44.647	-50.0671	-55.3897	-49.5802	-49.0934	-53.5073	-35.7543	-51.5275	-49.7749	-38.9349	-46.9838	-48.5741	-46.5619	-44.8093	-42.3102	-47.6654	-42.7971	-51.3977	-52.5661		-55.1301	-49.5478
6.5	-36.663	-51.1381	-51.3653	-15.7619	-11.0883	-20.76	-49.6776	-13.1005	-27.0887	-49.3206	-51.9819	-21.6038	-4.92181	-12.9382	-54.481	-39.9735	-45.1663	-28.8738		-46.2049	-47.925	-45.4259	-50.9433	-51.9495	-54.7406	-44.647	-32.314	-44.9391	-50.1969	-55.4222	-49.6451	-49.2557	-53.6371	-36.0788	-51.5275	-50.0671	-39.227	-47.0812	-48.639	-46.7891	-44.9716	-42.4401	-47.8276	-42.9918	-51.5275	-52.5985		-55.2599	-49.6451
6.6	-37.02	-51.3003	-51.5924	-16.2811	-11.4778	-21.3117	-49.9697	-13.3926	-27.5431	-49.5153	-52.0793	-22.1231	-5.14899	-13.3277	-54.6757	-40.3954	-45.4584	-29.5553		-46.3022	-48.2171	-45.6207	-51.0407	-52.0793	-54.838	-44.8742	-32.671	-45.1663	-50.2942	-55.552	-49.7425	-49.4179	-53.7994	-36.4358	-51.56	-50.2942	-39.4542	-47.2434	-48.7688	-46.9838	-45.0365	-42.5699	-47.9899	-43.219	-51.6573	-52.6959		-55.4546	-49.7425
6.7	-37.442	-51.3653	-51.7872	-16.8004	-11.8023	-21.8634	-50.2293	-13.6847	-27.965	-49.6776	-52.1766	-22.6748	-5.44109	-13.7496	-54.838	-40.7849	-45.718	-30.0422		-46.4645	-48.4118	-45.8479	-51.1381	-52.1442	-54.8704	-45.1014	-32.9956	-45.361	-50.3267	-55.6818	-49.8399	-49.4828	-53.9292	-36.7929	-51.6573	-50.5214	-39.7138	-47.2759	-48.8338	-47.1136	-45.1663	-42.6997	-48.0224	-43.3488	-51.6898	-52.7284		-55.6169	-49.8399
6.8	-37.8314	-51.4951	-51.9819	-17.3197	-12.0944	-22.3827	-50.5539	-13.9768	-28.3545	-49.7749	-52.3714	-23.1941	-5.73319	-14.0417	-54.9678	-41.2392	-46.0101	-30.5939		-46.5619	-48.5741	-46.1075	-51.3003	-52.2091	-54.9029	-45.3286	-33.3851	-45.6207	-50.424	-55.6493	-49.9048	-49.6127	-54.059	-37.02	-51.5924	-50.7161	-39.941	-47.4382	-48.9636	-47.3083	-45.2637	-42.7971	-48.2171	-43.5111	-51.8196	-52.8257		-55.8116	-49.8723
6.9	-38.2209	-51.6249	-52.1117	-17.7741	-12.419	-22.902	-50.8135	-14.2689	-28.7439	-49.9048	-52.5336	-23.6809	-6.05774	-14.4636	-55.195	-41.5962	-46.2373	-31.0807		-46.6917	-48.8338	-46.2698	-51.3328	-52.274	-54.9353	-45.5882	-33.6447	-45.8154	-50.4565	-55.7467	-50.0346	-49.7425	-54.1564	-37.377	-51.6898	-50.9109	-40.1033	-47.5355	-49.0285	-47.4706	-45.3286	-42.8944	-48.2495	-43.7383	-51.9495	-52.9231		-55.9414	-49.9697
7	-38.513	-51.6898	-52.3389	-18.2609	-12.7435	-23.3564	-51.1056	-14.5286	-29.1659	-50.0671	-52.631	-24.2002	-6.31738	-14.7882	-55.2923	-41.9857	-46.4645	-31.6325		-46.8215	-49.0609	-46.4321	-51.4302	-52.3389	-55.0002	-45.7505	-34.0017	-45.9777	-50.5863	-55.8116	-50.0671	-49.8074	-54.2538	-37.6042	-51.6898	-51.1056	-40.298	-47.568	-49.1258	-47.6004	-45.4584	-42.9918	-48.3145	-43.8681	-51.9819	-52.988		-56.0713	-50.132
7.1	-38.9024	-51.7872	-52.5012	-18.8127	-13.0356	-23.9081	-51.3328	-14.8531	-29.5553	-50.2293	-52.7284	-24.6221	-6.67439	-15.1452	-55.3897	-42.3427	-46.6592	-32.2167		-46.8864	-49.2232	-46.6268	-51.5275	-52.3389	-55.0652	-45.9452	-34.2938	-46.14	-50.6188	-55.8441	-50.0995	-49.9048	-54.3187	-37.8963	-51.7223	-51.3328	-40.4927	-47.6654	-49.1583	-47.7303	-45.5233	-43.1541	-48.3469	-44.0304	-52.0793	-53.0205		-56.2335	-50.132
7.2	-39.227	-51.8845	-52.6635	-19.2995	-13.3602	-24.395	-51.56	-15.2426	-29.9448	-50.3916	-52.8257	-25.0765	-6.99894	-15.5022	-55.4871	-42.6997	-46.854	-32.6386		-46.9513	-49.4179	-46.7891	-51.6249	-52.4687	-55.0976	-46.0751	-34.521	-46.2698	-50.6837	-55.8765	-50.1644	-50.0346	-54.3836	-38.0911	-51.7547	-51.56	-40.7849	-47.7627	-49.2881	-47.8601	-45.6531	-43.219	-48.4443	-44.1602	-52.1117	-53.0529		-56.3634	-50.1969
7.3	-39.5516	-51.9819	-52.7933	-19.7539	-13.5873	-24.8493	-51.8196	-15.5996	-30.3343	-50.4565	-52.9231	-25.5309	-7.29104	-15.7943	-55.6493	-43.0243	-47.1461	-33.1903		-47.1461	-49.5478	-46.9838	-51.6898	-52.4687	-55.195	-46.2698	-34.878	-46.3996	-50.7161	-55.9414	-50.2293	-50.0671	-54.481	-38.2858	-51.7872	-51.7223	-40.9471	-47.8276	-49.3206	-47.9575	-45.6531	-43.2839	-48.4767	-44.3225	-52.1442	-53.0854		-56.5256	-50.2293
7.4	-39.9086	-52.0793	-52.9556	-20.1433	-13.8794	-25.3361	-51.9819	-15.8592	-30.6913	-50.5863	-53.0529	-25.9853	-7.58314	-16.0864	-55.7467	-43.3813	-47.3083	-33.6772		-47.1136	-49.7425	-47.1461	-51.6898	-52.5336	-55.1301	-46.4321	-35.1376	-46.497	-50.7486	-55.9739	-50.2618	-50.132	-54.5134	-38.5779	-51.7872	-51.917	-41.1094	-47.8925	-49.4179	-48.1197	-45.7505	-43.4137	-48.5741	-44.4523	-52.274	-53.1178		-56.5905	-50.3267
7.5	-40.2331	-52.2091	-53.1178	-20.6626	-14.2365	-25.7581	-52.2416	-16.1838	-31.0483	-50.6512	-53.1503	-26.4072	-7.84278	-16.411	-55.8441	-43.7058	-47.5031	-34.1315		-47.2759	-49.9372	-47.211	-51.7547	-52.631	-55.1301	-46.5943	-35.3973	-46.6592	-50.846	-55.9739	-50.3267	-50.1969	-54.6108	-38.7402	-51.8196	-52.0468	-41.369	-47.9575	-49.4504	-48.1846	-45.8154	-43.4137	-48.6066	-44.6146	-52.274	-53.1828		-56.7204	-50.3916
7.6	-40.5252	-52.274	-53.2152	-20.9872	-14.4636	-26.2449	-52.4038	-16.5732	-31.3728	-50.7161	-53.2152	-26.8291	-8.16733	-16.7031	-55.9414	-44.0304	-47.6978	-34.5859		-47.3083	-50.0995	-47.3733	-51.8196	-52.6635	-55.1625	-46.7242	-35.6894	-46.7242	-50.8784	-56.0388	-50.3267	-50.2942	-54.7081	-38.9024	-51.8196	-52.2091	-41.5638	-47.9899	-49.4828	-48.3145	-45.8479	-43.5111	-48.639	-44.7444	-52.3065	-53.2477		-56.7853	-50.3916
7.7	-40.7849	-52.3389	-53.3126	-21.474	-14.7557	-26.6668	-52.6635	-16.8329	-31.6974	-50.7811	-53.3126	-27.2186	-8.52434	-16.9951	-56.0064	-44.3549	-47.8276	-35.0403		-47.3408	-50.2293	-47.5031	-51.8845	-52.6959	-55.195	-46.854	-35.8841	-46.8864	-50.9109	-55.9739	-50.3591	-50.3591	-54.8055	-39.1296	-51.8196	-52.3065	-41.6936	-48.0548	-49.5153	-48.3794	-45.8803	-43.6085	-48.7364	-44.8742	-52.3389	-53.2477		-56.8826	-50.424
7.8	-41.0445	-52.4363	-53.4748	-21.9284	-15.0154	-27.0563	-52.8582	-17.0925	-31.9895	-50.8784	-53.4424	-27.608	-8.75152	-17.2548	-56.1037	-44.5172	-48.0224	-35.4622		-47.5031	-50.3591	-47.568	-51.8845	-52.7608	-55.2274	-47.0163	-36.1762	-47.0163	-50.9109	-56.0388	-50.424	-50.3916	-54.7731	-39.2919	-51.8196	-52.4687	-41.8559	-48.1522	-49.6451	-48.4767	-45.9128	-43.6734	-48.7364	-44.9391	-52.4038	-53.3126		-56.98	-50.5214
7.9	-41.3366	-52.5336	-53.5722	-22.3178	-15.275	-27.4782	-53.0205	-17.3197	-32.314	-50.9433	-53.5073	-27.965	-9.07608	-17.6118	-56.1686	-44.8093	-48.1846	-35.8517		-47.6004	-50.5214	-47.7303	-51.917	-52.7933	-55.2274	-47.0812	-36.4034	-47.1461	-50.9433	-56.0388	-50.4565	-50.3916	-54.8704	-39.4217	-51.8845	-52.5985	-42.0182	-48.1522	-49.6776	-48.5416	-45.9452	-43.7707	-48.8013	-45.1014	-52.4363	-53.2801		-57.0774	-50.5539
8	-41.5962	-52.5985	-53.6047	-22.7073	-15.5347	-27.8677	-53.2801	-17.6118	-32.6386	-51.0407	-53.5722	-28.3545	-9.40063	-17.9039	-56.2011	-45.0689	-48.3145	-36.2087		-47.6978	-50.6188	-47.8276	-51.9495	-52.7933	-55.195	-47.211	-36.5981	-47.2759	-51.0083	-56.0388	-50.5214	-50.489	-54.9029	-39.5516	-51.8521	-52.7608	-42.148	-48.2171	-49.7425	-48.639	-46.0426	-43.7707	-48.8013	-45.1988	-52.4687	-53.345		-57.1423	-50.5863
8.1	-41.8234	-52.6635	-53.7669	-23.1292	-15.7943	-28.2247	-53.4424	-17.9039	-32.8658	-51.1705	-53.6371	-28.679	-9.62782	-18.2285	-56.3634	-45.2637	-48.4767	-36.6306		-47.7952	-50.7486	-47.925	-51.9819	-52.8582	-55.2274	-47.3083	-36.8253	-47.3733	-51.0083	-56.0713	-50.5539	-50.489	-54.9029	-39.6814	-51.8521	-52.8257	-42.3427	-48.282	-49.7425	-48.7039	-46.1075	-43.8356	-48.8987	-45.2961	-52.5012	-53.3775		-57.2397	-50.6188
8.2	-42.0831	-52.6635	-53.7994	-23.4862	-16.1189	-28.6141	-53.5722	-18.2285	-33.1579	-51.2354	-53.7669	-29.0361	-9.91991	-18.553	-56.3634	-45.5233	-48.6715	-36.9876		-47.7303	-50.846	-47.9899	-52.0144	-52.9231	-55.2274	-47.4057	-37.0525	-47.4706	-51.0407	-56.1037	-50.5539	-50.5539	-55.0002	-39.8761	-51.8521	-52.9231	-42.4401	-48.3469	-49.7749	-48.8013	-46.1724	-43.9006	-48.8987	-45.361	-52.5012	-53.3775		-57.2721	-50.6512
8.3	-42.2778	-52.7933	-53.8968	-23.8757	-16.3136	-29.0361	-53.7669	-18.4881	-33.4824	-51.2679	-53.7994	-29.3606	-10.1471	-18.8127	-56.4283	-45.718	-48.7688	-37.377		-47.8276	-50.9109	-48.0548	-52.0793	-52.9556	-55.2599	-47.4706	-37.2472	-47.5355	-51.0732	-56.0388	-50.5539	-50.6512	-55.0652	-40.0059	-51.8521	-52.988	-42.5374	-48.3469	-49.7425	-48.8662	-46.14	-43.9655	-48.9311	-45.4909	-52.5012	-53.4424		-57.337	-50.7161
8.4	-42.505	-52.8582	-53.9941	-24.2327	-16.6381	-29.3606	-53.9617	-18.7802	-33.7421	-51.3328	-53.8968	-29.7501	-10.4067	-19.1697	-56.4932	-45.9128	-48.8987	-37.7665		-47.7952	-51.0083	-48.0873	-52.0793	-52.988	-55.2923	-47.568	-37.4095	-47.6329	-51.0732	-56.0713	-50.5863	-50.6837	-55.1301	-40.1682	-51.8196	-53.1178	-42.6673	-48.4118	-49.8399	-48.9636	-46.1724	-43.9979	-48.9636	-45.5558	-52.5012	-53.4099		-57.4668	-50.7486
8.5	-42.7322	-52.9231	-54.059	-24.6221	-16.8653	-29.7501	-54.0915	-19.0398	-33.9692	-51.3977	-53.8968	-30.0422	-10.6664	-19.4942	-56.5581	-46.1075	-48.996	-38.0261		-47.8601	-51.0732	-48.1846	-52.1442	-52.988	-55.2274	-47.6654	-37.5393	-47.7952	-51.0407	-56.1037	-50.6188	-50.7486	-55.1301	-40.3305	-51.7872	-53.1828	-42.7971	-48.3794	-49.9048	-48.996	-46.2373	-44.0628	-48.9636	-45.6207	-52.5012	-53.4099		-57.4993	-50.8135
8.6	-42.9594	-52.9556	-54.124	-24.9142	-17.125	-30.1395	-54.2213	-19.2995	-34.1964	-51.4626	-54.0266	-30.3018	-10.926	-19.7539	-56.5905	-46.3022	-49.1908	-38.4481		-47.8925	-51.1381	-48.2171	-52.1442	-53.0205	-55.2274	-47.7952	-37.7016	-47.8601	-51.0083	-56.1037	-50.6512	-50.7486	-55.1625	-40.4927	-51.7872	-53.2801	-42.862	-48.3794	-49.9048	-49.1258	-46.3022	-44.0628	-48.996	-45.6531	-52.5661	-53.345		-57.5317	-50.8135
8.7	-43.1541	-52.988	-54.1889	-25.2388	-17.4495	-30.4965	-54.3511	-19.5591	-34.4236	-51.4951	-54.0266	-30.5939	-11.2181	-20.0135	-56.6555	-46.4321	-49.1908	-38.7077		-47.8925	-51.2354	-48.3469	-52.2091	-53.0529	-55.2599	-47.8925	-37.8639	-47.925	-51.1056	-56.0713	-50.6837	-50.8135	-55.195	-40.5901	-51.7872	-53.345	-42.9918	-48.4767	-49.9048	-49.1583	-46.3347	-44.0953	-48.996	-45.783	-52.5336	-53.345		-57.5642	-50.8135
8.8	-43.3813	-53.0205	-54.2538	-25.5958	-17.7092	-30.8211	-54.5783	-19.7539	-34.6833	-51.5275	-54.0266	-30.886	-11.4453	-20.338	-56.6555	-46.6268	-49.353	-39.0323		-47.8925	-51.3653	-48.4118	-52.1766	-53.0529	-55.2274	-47.9575	-37.9937	-47.9899	-51.1056	-56.1037	-50.7486	-50.8135	-55.2599	-40.7199	-51.7547	-53.4424	-43.0567	-48.4443	-49.9697	-49.2232	-46.3022	-44.1926	-48.996	-45.783	-52.5985	-53.3775		-57.694	-50.8784
8.9	-43.5111	-53.1178	-54.3187	-25.9528	-17.9364	-31.1781	-54.6432	-20.0135	-34.9754	-51.56	-54.1564	-31.1132	-11.7699	-20.6301	-56.6555	-46.7566	-49.3855	-39.4542		-47.9575	-51.4302	-48.4767	-52.1766	-53.0529	-55.2274	-48.0548	-38.1235	-48.0548	-51.1381	-56.1362	-50.7161	-50.846	-55.2599	-40.8173	-51.7872	-53.5073	-43.1216	-48.4443	-49.9372	-49.2881	-46.3671	-44.1926	-49.0285	-45.8803	-52.5661	-53.4424		-57.694	-50.9109
9	-43.7707	-53.1503	-54.3187	-26.2449	-18.1311	-31.4702	-54.8055	-20.2407	-35.2025	-51.6249	-54.2213	-31.3728	-12.062	-20.9547	-56.7528	-46.9513	-49.5153	-39.7463		-47.9899	-51.56	-48.5092	-52.2416	-53.0854	-55.2599	-48.0873	-38.3182	-48.1197	-51.1381	-56.1362	-50.7161	-50.8784	-55.3248	-40.9147	-51.7547	-53.5722	-43.2839	-48.5092	-49.9372	-49.353	-46.3347	-44.1926	-49.0609	-45.8803	-52.631	-53.4424		-57.7914	-50.9109
9.1	-43.9006	-53.1828	-54.416	-26.6019	-18.3583	-31.7947	-54.9029	-20.5977	-35.3973	-51.6898	-54.1889	-31.6649	-12.3541	-21.2468	-56.7853	-47.1136	-49.5478	-40.0059		-48.0224	-51.5924	-48.6066	-52.2091	-53.1178	-55.2274	-48.1846	-38.4481	-48.1846	-51.1056	-56.1686	-50.6837	-50.9433	-55.3573	-41.012	-51.7223	-53.6696	-43.3813	-48.5092	-49.9048	-49.3855	-46.3996	-44.2576	-49.0609	-45.9777	-52.5985	-53.4099		-57.7914	-50.9109
9.2	-44.0953	-53.2152	-54.4485	-26.8615	-18.5855	-32.0868	-55.0327	-20.8249	-35.6245	-51.6573	-54.2862	-31.957	-12.6461	-21.5389	-56.8502	-47.2434	-49.6451	-40.3305		-48.0548	-51.7223	-48.5741	-52.2416	-53.1178	-55.195	-48.2495	-38.5454	-48.282	-51.1381	-56.2011	-50.7486	-50.9109	-55.3248	-41.1094	-51.7547	-53.7669	-43.4137	-48.5741	-49.9048	-49.4179	-46.4321	-44.2251	-49.0934	-46.0101	-52.5985	-53.3775		-57.8238	-50.9758
9.3	-44.2576	-53.2152	-54.4485	-27.1861	-18.7477	-32.4439	-55.1625	-21.0845	-35.8517	-51.7223	-54.3187	-32.2167	-12.8733	-21.7661	-56.8826	-47.3408	-49.7425	-40.655		-48.0873	-51.7872	-48.6715	-52.274	-53.1178	-55.2599	-48.3145	-38.7077	-48.3794	-51.203	-56.2011	-50.7161	-50.9758	-55.3573	-41.1743	-51.7223	-53.7669	-43.5111	-48.5416	-49.9048	-49.4179	-46.4321	-44.29	-49.0934	-46.0426	-52.631	-53.4099		-57.8888	-50.9433
9.4	-44.4523	-53.3126	-54.5134	-27.5107	-18.9749	-32.671	-55.2923	-21.3117	-36.0139	-51.7223	-54.416	-32.4763	-13.133	-22.1555	-56.8826	-47.4706	-49.8074	-40.8822		-48.1197	-51.8521	-48.7364	-52.274	-53.1178	-55.2274	-48.4118	-38.8375	-48.4443	-51.203	-56.2335	-50.7161	-50.9758	-55.4222	-41.3041	-51.6573	-53.7994	-43.6085	-48.5416	-49.9697	-49.5478	-46.4645	-44.3225	-49.0934	-46.0751	-52.631	-53.345		-57.9537	-50.9758
9.5	-44.6795	-53.3126	-54.5459	-27.7378	-19.2021	-32.9956	-55.4222	-21.5713	-36.1762	-51.8196	-54.416	-32.736	-13.3926	-22.3827	-56.8826	-47.568	-49.9048	-41.1094		-48.1522	-51.9495	-48.7688	-52.3065	-53.1828	-55.2274	-48.4443	-38.9349	-48.5092	-51.203	-56.2335	-50.7486	-50.9758	-55.5195	-41.4015	-51.6898	-53.9292	-43.6734	-48.6066	-49.9372	-49.5478	-46.4321	-44.3549	-49.0934	-46.1075	-52.5985	-53.345		-57.9537	-50.9758
9.6	-44.8093	-53.3126	-54.6108	-28.0624	-19.4618	-33.2877	-55.5195	-21.7336	-36.3385	-51.7547	-54.416	-32.9956	-13.6847	-22.7397	-56.9476	-47.6654	-49.9372	-41.4664		-48.1846	-51.9819	-48.8662	-52.3065	-53.1828	-55.2274	-48.5092	-39.0647	-48.5416	-51.2354	-56.266	-50.7161	-50.9433	-55.4871	-41.4664	-51.7223	-54.0266	-43.7383	-48.6066	-49.9697	-49.6451	-46.4645	-44.3874	-49.0934	-46.14	-52.5985	-53.345		-58.0186	-50.9758
9.7	-44.9716	-53.345	-54.6757	-28.3869	-19.6889	-33.6122	-55.6169	-21.9933	-36.5008	-51.7872	-54.5134	-33.2552	-13.9119	-23.0318	-56.9151	-47.8276	-50.0671	-41.6611		-48.2495	-52.1117	-48.8987	-52.3389	-53.2152	-55.2274	-48.6066	-39.1945	-48.5741	-51.1705	-56.2985	-50.7161	-50.9433	-55.4546	-41.5638	-51.6573	-54.0266	-43.8356	-48.5741	-49.9372	-49.6776	-46.4321	-44.3549	-49.0934	-46.1724	-52.5985	-53.3775		-58.0835	-50.9758
9.8	-45.1339	-53.3775	-54.7406	-28.679	-19.9161	-33.9043	-55.6818	-22.2854	-36.6955	-51.8845	-54.5134	-33.4824	-14.1391	-23.259	-57.0125	-47.925	-50.0995	-41.8883		-48.2495	-52.1766	-48.9311	-52.3389	-53.2152	-55.195	-48.639	-39.2919	-48.6066	-51.203	-56.266	-50.7486	-51.0083	-55.4871	-41.7261	-51.6249	-54.124	-43.9655	-48.639	-49.9697	-49.71	-46.4645	-44.3549	-49.1258	-46.1724	-52.6635	-53.3126		-58.116	-51.0407
9.9	-45.2637	-53.4099	-54.7731	-28.9711	-20.2407	-34.1315	-55.8116	-22.4801	-36.8902	-51.8845	-54.5459	-33.6122	-14.2689	-23.5187	-57.0125	-47.9899	-50.1644	-42.148		-48.2495	-52.2416	-49.0285	-52.3714	-53.2152	-55.195	-48.6715	-39.3893	-48.7039	-51.203	-56.266	-50.7161	-51.0407	-55.4871	-41.7261	-51.6249	-54.1564	-43.9979	-48.639	-50.0021	-49.7425	-46.497	-44.3874	-49.0934	-46.2373	-52.631	-53.345		-58.116	-51.0407
10	-45.3935	-53.4099	-54.7731	-29.2308	-20.4354	-34.3912	-55.8765	-22.7397	-37.02	-51.9495	-54.5783	-33.8394	-14.5286	-23.7783	-57.0449	-48.0873	-50.1969	-42.3102		-48.282	-52.3065	-49.0285	-52.3389	-53.2152	-55.195	-48.7688	-39.5191	-48.7688	-51.2354	-56.2985	-50.6837	-51.0083	-55.4871	-41.8234	-51.56	-54.2213	-44.0953	-48.639	-50.0346	-49.8074	-46.4645	-44.4198	-49.0934	-46.2373	-52.5985	-53.345		-58.1484	-51.0407
10.1	-45.5233	-53.4748	-54.7406	-29.5229	-20.695	-34.6833	-55.9414	-22.9994	-37.2148	-51.9495	-54.6108	-34.0666	-14.7557	-24.0379	-57.0774	-48.1846	-50.2293	-42.5374		-48.3145	-52.3389	-49.0609	-52.4363	-53.1828	-55.195	-48.7364	-39.6489	-48.8013	-51.2354	-56.2335	-50.6837	-50.9758	-55.4546	-41.8559	-51.56	-54.2538	-44.1602	-48.6715	-50.0346	-49.8399	-46.4645	-44.3874	-49.1258	-46.2698	-52.631	-53.3126		-58.1809	-51.0407
10.2	-45.6856	-53.5073	-54.8055	-29.7501	-20.8898	-34.9104	-56.0064	-23.1941	-37.3446	-51.9819	-54.6108	-34.2938	-14.9505	-24.2651	-57.0774	-48.2495	-50.2942	-42.7322		-48.3145	-52.4038	-49.1583	-52.4363	-53.1828	-55.1301	-48.8338	-39.7138	-48.8013	-51.203	-56.266	-50.7161	-50.9758	-55.5195	-41.9532	-51.5275	-54.2862	-44.1926	-48.6066	-49.9697	-49.8723	-46.5294	-44.3874	-49.0934	-46.3022	-52.631	-53.345		-58.1809	-51.0407
10.3	-45.8154	-53.5073	-54.8055	-30.0746	-21.1819	-35.2025	-56.1362	-23.3888	-37.4744	-51.9819	-54.7081	-34.4885	-15.1777	-24.5572	-57.1098	-48.3469	-50.3591	-42.9918		-48.3469	-52.4687	-49.2232	-52.4363	-53.1828	-55.1301	-48.8338	-39.8112	-48.8662	-51.203	-56.2985	-50.6512	-50.9758	-55.4546	-42.0182	-51.4951	-54.3187	-44.29	-48.6715	-50.0021	-49.9048	-46.5294	-44.4523	-49.0934	-46.3671	-52.5985	-53.345		-58.2133	-51.0407
10.4	-45.9777	-53.5722	-54.8704	-30.3667	-21.4091	-35.4622	-56.266	-23.5836	-37.6691	-52.0468	-54.7406	-34.6833	-15.3075	-24.8818	-57.0774	-48.4443	-50.424	-43.1865		-48.3145	-52.631	-49.2232	-52.4363	-53.2152	-55.1301	-48.9311	-39.9086	-48.8987	-51.203	-56.3309	-50.6512	-50.9758	-55.5195	-42.0182	-51.56	-54.3836	-44.4198	-48.7039	-50.0021	-49.9697	-46.5619	-44.4523	-49.1258	-46.3022	-52.6635	-53.3126		-58.1809	-51.0407
10.5	-46.0426	-53.5722	-54.9353	-30.5939	-21.5713	-35.6894	-56.266	-23.8108	-37.8314	-52.0468	-54.6757	-34.8455	-15.5671	-25.109	-57.0774	-48.4767	-50.4565	-43.4137		-48.3145	-52.6635	-49.2557	-52.4038	-53.2152	-55.1625	-48.8987	-40.0059	-48.996	-51.203	-56.266	-50.6512	-51.0407	-55.5195	-42.1155	-51.5275	-54.416	-44.4847	-48.6715	-50.0021	-49.9697	-46.5619	-44.4198	-49.0285	-46.3347	-52.631	-53.3126		-58.2458	-51.0407
10.6	-46.1724	-53.5398	-54.8704	-30.8211	-21.7661	-35.8841	-56.3958	-24.0379	-37.9612	-52.0793	-54.7406	-35.0403	-15.7619	-25.3361	-57.1423	-48.5416	-50.489	-43.6085		-48.3469	-52.6959	-49.3206	-52.4363	-53.2477	-55.1301	-48.996	-40.0059	-48.996	-51.203	-56.2985	-50.6188	-51.0083	-55.4546	-42.148	-51.5275	-54.4485	-44.5172	-48.6715	-50.0671	-50.0021	-46.5619	-44.4198	-49.0609	-46.3022	-52.6635	-53.3126		-58.2133	-51.0732
10.7	-46.2698	-53.5398	-54.9353	-31.0807	-22.0257	-36.1113	-56.4932	-24.2976	-38.1235	-52.1117	-54.7731	-35.235	-15.9566	-25.5633	-57.1423	-48.6066	-50.489	-43.8032		-48.3794	-52.7608	-49.353	-52.4363	-53.2152	-55.1625	-48.996	-40.1033	-49.0285	-51.2354	-56.266	-50.6188	-51.0083	-55.4546	-42.148	-51.4951	-54.4485	-44.5821	-48.7039	-50.0346	-50.0346	-46.5294	-44.4198	-49.0285	-46.3347	-52.6635	-53.2801		-58.2782	-51.0732
10.8	-46.3347	-53.6047	-54.9353	-31.3728	-22.2204	-36.3385	-56.5905	-24.4274	-38.2533	-52.0793	-54.8055	-35.4297	-16.1838	-25.8554	-57.1098	-48.7039	-50.5539	-44.0304		-48.4118	-52.7933	-49.353	-52.4687	-53.2477	-55.1625	-49.0285	-40.1682	-49.0285	-51.203	-56.2985	-50.6188	-51.0083	-55.4546	-42.1804	-51.4951	-54.5134	-44.6795	-48.6715	-50.0021	-50.0346	-46.5294	-44.4523	-49.0285	-46.3347	-52.631	-53.2801		-58.2782	-51.1056
10.9	-46.4321	-53.6047	-54.9353	-31.5351	-22.4476	-36.5657	-56.6555	-24.5897	-38.3507	-52.0793	-54.8055	-35.592	-16.3461	-26.0826	-57.1423	-48.8013	-50.5863	-44.1277		-48.4443	-52.9231	-49.3855	-52.4363	-53.2477	-55.0976	-49.0609	-40.298	-49.0609	-51.203	-56.266	-50.5539	-51.0083	-55.4546	-42.2129	-51.4951	-54.5134	-44.6795	-48.6715	-49.9697	-50.0346	-46.5943	-44.4198	-49.0285	-46.3671	-52.631	-53.2152		-58.2782	-51.1056
11	-46.5943	-53.6371	-54.9678	-31.7947	-22.6748	-36.7279	-56.6879	-24.8493	-38.5454	-52.1117	-54.838	-35.7543	-16.5408	-26.2773	-57.1423	-48.8013	-50.6188	-44.3225		-48.3794	-52.9556	-49.3855	-52.4363	-53.2477	-55.0976	-49.0609	-40.3305	-49.0934	-51.1705	-56.2335	-50.5214	-51.0407	-55.4222	-42.2778	-51.4302	-54.5459	-44.7444	-48.6715	-49.9697	-50.0346	-46.5619	-44.4198	-48.996	-46.3347	-52.5985	-53.2477		-58.3107	-51.1056
11.1	-46.6592	-53.702	-55.0327	-32.0544	-22.8696	-36.9876	-56.7853	-25.0441	-38.7077	-52.1117	-54.838	-35.9815	-16.7355	-26.5045	-57.1747	-48.8987	-50.6512	-44.5172		-48.3794	-53.0529	-49.4828	-52.5012	-53.2801	-55.0976	-49.0934	-40.4278	-49.0934	-51.1705	-56.266	-50.489	-51.0083	-55.3897	-42.3102	-51.4302	-54.5783	-44.7768	-48.7039	-49.9372	-50.0995	-46.5619	-44.4523	-49.0285	-46.3347	-52.5661	-53.1828		-58.3107	-51.1056
11.2	-46.7566	-53.7345	-55.0652	-32.2491	-23.1292	-37.1823	-56.8826	-25.2388	-38.8051	-52.1117	-54.9029	-36.0788	-16.9627	-26.8291	-57.1747	-48.9636	-50.7161	-44.5821		-48.4118	-53.0205	-49.4828	-52.4363	-53.2801	-55.0976	-49.1258	-40.4603	-49.1258	-51.203	-56.266	-50.5214	-50.9758	-55.4222	-42.3751	-51.3653	-54.6108	-44.8742	-48.7039	-49.9372	-50.0671	-46.5619	-44.4523	-49.0285	-46.3671	-52.5661	-53.1178		-58.3431	-51.1381
11.3	-46.9189	-53.702	-55.0002	-32.4763	-23.3564	-37.377	-56.8826	-25.4011	-38.9998	-52.1442	-54.9029	-36.2736	-17.2223	-27.0238	-57.1423	-49.0285	-50.7811	-44.7119		-48.4443	-53.0529	-49.4504	-52.4687	-53.2801	-55.0002	-49.1258	-40.5252	-49.1583	-51.203	-56.266	-50.5214	-50.9758	-55.4546	-42.4401	-51.3653	-54.6108	-44.9391	-48.6715	-49.9048	-50.132	-46.5619	-44.4198	-49.0285	-46.3671	-52.5336	-53.1178		-58.3756	-51.1705
11.4	-46.9189	-53.7345	-55.0652	-32.7035	-23.5836	-37.5393	-56.98	-25.5309	-39.0972	-52.1117	-54.8704	-36.3709	-17.4171	-27.3159	-57.1747	-49.0609	-50.846	-44.8418		-48.4443	-53.1178	-49.5478	-52.4363	-53.3126	-55.0652	-49.1583	-40.5901	-49.1908	-51.1705	-56.266	-50.5214	-51.0083	-55.4222	-42.4076	-51.3653	-54.6432	-44.9716	-48.6715	-49.9048	-50.132	-46.5294	-44.3874	-49.0285	-46.3671	-52.5336	-53.1503		-58.3756	-51.1381
11.5	-46.9838	-53.7669	-55.0002	-32.8982	-23.7783	-37.799	-57.0449	-25.6932	-39.227	-52.1766	-54.9029	-36.5981	-17.6443	-27.5107	-57.2072	-49.1258	-50.8135	-44.9716		-48.4118	-53.1828	-49.5153	-52.4687	-53.345	-55.0652	-49.1583	-40.6226	-49.2881	-51.1381	-56.266	-50.5214	-50.9758	-55.4546	-42.4401	-51.3977	-54.6432	-45.0365	-48.6715	-49.9048	-50.132	-46.5294	-44.4198	-48.9636	-46.3996	-52.5661	-53.0529		-58.3431	-51.1056
11.6	-47.1461	-53.7669	-55.0327	-33.1254	-24.0704	-37.9612	-57.1098	-25.9203	-39.3893	-52.1766	-54.9029	-36.7279	-17.8715	-27.7054	-57.2072	-49.2232	-50.8784	-45.1339		-48.4443	-53.2152	-49.5153	-52.4038	-53.3126	-55.0327	-49.1908	-40.7199	-49.2881	-51.203	-56.2011	-50.489	-51.0083	-55.3897	-42.505	-51.3977	-54.7081	-45.0689	-48.6066	-49.8723	-50.1644	-46.5619	-44.4198	-48.9636	-46.3996	-52.5336	-53.0529		-58.3431	-51.1381
11.7	-47.1785	-53.7669	-55.0327	-33.3526	-24.2651	-38.156	-57.1423	-26.0502	-39.4866	-52.1442	-54.9029	-36.8253	-18.0986	-27.9326	-57.1423	-49.2881	-50.9109	-45.2312		-48.5416	-53.3126	-49.5478	-52.5012	-53.3126	-55.0327	-49.2232	-40.7849	-49.2881	-51.1381	-56.266	-50.424	-51.0083	-55.4546	-42.505	-51.3977	-54.7406	-45.1663	-48.639	-49.8723	-50.132	-46.5294	-44.4198	-48.9311	-46.3996	-52.5661	-53.0205		-58.3756	-51.1705
11.8	-47.2434	-53.7669	-55.0327	-33.5149	-24.4923	-38.3832	-57.2721	-26.2124	-39.6165	-52.1766	-54.9029	-37.02	-18.2285	-28.1922	-57.1423	-49.3206	-50.9109	-45.3935		-48.4767	-53.3775	-49.5802	-52.4687	-53.3126	-55.0652	-49.2557	-40.8822	-49.3855	-51.0732	-56.2335	-50.3916	-51.0083	-55.4222	-42.5699	-51.3328	-54.8055	-45.1339	-48.6066	-49.8723	-50.1644	-46.5943	-44.3874	-48.9311	-46.4645	-52.5661	-52.9231		-58.408	-51.1381
11.9	-47.4057	-53.8318	-55.0652	-33.7421	-24.752	-38.5779	-57.2721	-26.3747	-39.7463	-52.1442	-54.8704	-37.1823	-18.4556	-28.3869	-57.1423	-49.353	-50.9758	-45.5233		-48.5416	-53.4424	-49.6127	-52.4687	-53.345	-54.9678	-49.2232	-40.8822	-49.3855	-51.1381	-56.1686	-50.424	-50.9433	-55.4222	-42.6023	-51.3003	-54.838	-45.2312	-48.639	-49.8399	-50.1969	-46.5619	-44.3874	-48.8987	-46.3996	-52.5336	-53.0205		-58.3756	-51.1705
12	-47.4706	-53.7994	-55.0652	-33.9043	-24.9467	-38.7402	-57.4344	-26.537	-39.8436	-52.1766	-54.9353	-37.3121	-18.6828	-28.6141	-57.1423	-49.3855	-50.9758	-45.6856		-48.5741	-53.4424	-49.6776	-52.4687	-53.3126	-54.9678	-49.2557	-40.9471	-49.3855	-51.0732	-56.266	-50.3916	-50.9433	-55.4222	-42.6673	-51.3003	-54.838	-45.361	-48.6066	-49.8074	-50.1969	-46.5294	-44.4198	-48.8987	-46.4321	-52.5336	-52.9556		-58.408	-51.1705
12.1	-47.5355	-53.8318	-55.0327	-34.0342	-25.1414	-38.9024	-57.4993	-26.7317	-39.941	-52.2416	-54.9678	-37.4744	-18.7802	-28.8738	-57.1098	-49.4179	-51.0083	-45.8479		-48.5741	-53.4748	-49.71	-52.4687	-53.2801	-55.0002	-49.2881	-41.0445	-49.3855	-51.1056	-56.266	-50.3916	-50.9433	-55.4222	-42.6997	-51.2679	-54.8704	-45.3935	-48.639	-49.8399	-50.1969	-46.4645	-44.3874	-48.8987	-46.3671	-52.5336	-52.9231		-58.408	-51.1381
12.2	-47.6004	-53.8968	-55.0652	-34.2613	-25.3361	-39.0323	-57.5317	-26.7966	-40.0059	-52.2416	-54.9353	-37.5718	-19.0723	-29.101	-57.1098	-49.5153	-51.0407	-45.9452		-48.5416	-53.5073	-49.71	-52.4687	-53.3126	-54.9353	-49.353	-41.1094	-49.4504	-51.0732	-56.266	-50.2942	-50.9109	-55.4222	-42.7322	-51.2354	-54.9353	-45.4584	-48.6066	-49.8074	-50.2293	-46.5294	-44.3549	-48.8662	-46.3996	-52.5012	-52.9231		-58.3756	-51.1381
12.3	-47.6654	-53.8643	-55.0652	-34.4561	-25.4984	-39.227	-57.5642	-26.9589	-40.1357	-52.2091	-54.9353	-37.7341	-19.2346	-29.2957	-57.1423	-49.5478	-51.0732	-46.0751		-48.6066	-53.5722	-49.7749	-52.4363	-53.3126	-54.8704	-49.353	-41.1418	-49.4504	-51.0732	-56.2335	-50.2618	-50.9109	-55.4222	-42.6997	-51.2354	-54.8704	-45.4909	-48.5741	-49.7749	-50.2618	-46.5294	-44.3874	-48.8662	-46.3996	-52.5012	-52.8907		-58.4405	-51.1381
12.4	-47.6978	-53.8643	-55.0976	-34.6184	-25.6607	-39.3893	-57.6616	-27.1536	-40.2656	-52.1442	-54.9353	-37.8963	-19.4618	-29.458	-57.1423	-49.5802	-51.1056	-46.2049		-48.6066	-53.6371	-49.7425	-52.4687	-53.3126	-54.9029	-49.353	-41.1418	-49.4504	-51.0083	-56.2011	-50.2618	-50.9109	-55.3897	-42.7322	-51.203	-54.8704	-45.5558	-48.5741	-49.8074	-50.2618	-46.5294	-44.3874	-48.8662	-46.4321	-52.4687	-52.8582		-58.4405	-51.1381
12.5	-47.7627	-53.8968	-55.0652	-34.7806	-25.823	-39.584	-57.6616	-27.2835	-40.3629	-52.1766	-54.9678	-37.9937	-19.6889	-29.6852	-57.1423	-49.6776	-51.1381	-46.3347		-48.6066	-53.6696	-49.6776	-52.4363	-53.3126	-54.8704	-49.4179	-41.2392	-49.4828	-51.0732	-56.2011	-50.1969	-50.846	-55.4222	-42.7322	-51.1381	-54.9353	-45.5558	-48.5741	-49.8074	-50.2293	-46.5294	-44.3549	-48.8338	-46.4321	-52.4363	-52.8582		-58.4405	-51.1056
12.6	-47.8276	-53.8643	-55.0652	-34.9754	-26.0502	-39.7138	-57.694	-27.4133	-40.4927	-52.1766	-54.9353	-38.1235	-19.9161	-29.9123	-57.1423	-49.7425	-51.2354	-46.3996		-48.6066	-53.7345	-49.71	-52.4363	-53.3126	-54.838	-49.4179	-41.2717	-49.4504	-51.0407	-56.2335	-50.1969	-50.846	-55.3897	-42.8295	-51.1705	-54.9353	-45.6207	-48.5416	-49.7425	-50.2293	-46.5619	-44.3225	-48.8662	-46.3996	-52.4687	-52.7933		-58.4405	-51.1056
12.7	-47.9575	-53.8968	-55.0976	-35.0727	-26.18	-39.8761	-57.7914	-27.5756	-40.6226	-52.1442	-54.9353	-38.2533	-20.1109	-30.1395	-57.1423	-49.7425	-51.1705	-46.497		-48.6066	-53.7669	-49.71	-52.4687	-53.3126	-54.838	-49.4179	-41.3041	-49.4504	-51.0083	-56.2335	-50.1644	-50.846	-55.3573	-42.7971	-51.1056	-54.8704	-45.6207	-48.5416	-49.71	-50.2293	-46.497	-44.3874	-48.8013	-46.4321	-52.4687	-52.7608		-58.4405	-51.1056
12.8	-48.0224	-53.8968	-55.0327	-35.235	-26.3423	-40.0059	-57.7589	-27.7054	-40.7199	-52.1117	-54.9353	-38.3507	-20.2731	-30.3992	-57.1423	-49.8074	-51.1705	-46.5619		-48.639	-53.8318	-49.6776	-52.4687	-53.345	-54.8055	-49.4504	-41.369	-49.5153	-51.0083	-56.2335	-50.132	-50.8135	-55.3248	-42.7971	-51.0732	-54.9029	-45.6531	-48.5416	-49.6776	-50.2293	-46.497	-44.3225	-48.7688	-46.4321	-52.4687	-52.7284		-58.408	-51.1056
12.9	-48.0224	-53.9292	-55.0652	-35.4297	-26.4396	-40.2006	-57.8563	-27.8027	-40.8173	-52.1117	-54.9353	-38.513	-20.5003	-30.5939	-57.1098	-49.8723	-51.2679	-46.6917		-48.6066	-53.8643	-49.6776	-52.4038	-53.345	-54.7731	-49.4179	-41.4015	-49.4828	-51.0083	-56.1686	-50.0671	-50.846	-55.2923	-42.862	-51.0732	-54.9353	-45.718	-48.5092	-49.6451	-50.1969	-46.497	-44.3549	-48.7688	-46.4321	-52.4038	-52.7284		-58.4405	-51.0732
13	-48.0548	-53.9617	-55.0652	-35.592	-26.6668	-40.3629	-57.9212	-27.9975	-40.9147	-52.1117	-54.9353	-38.6428	-20.7275	-30.7886	-57.1098	-49.8723	-51.2679	-46.7891		-48.6066	-53.9292	-49.71	-52.4363	-53.4424	-54.838	-49.4179	-41.4339	-49.5153	-50.9758	-56.1362	-50.0995	-50.7811	-55.2923	-42.8944	-51.0732	-54.9353	-45.8154	-48.5092	-49.6127	-50.2293	-46.497	-44.3549	-48.8013	-46.3996	-52.4038	-52.6959		-58.4405	-51.0732
13.1	-48.1197	-53.9292	-55.0652	-35.7218	-26.7966	-40.5252	-57.9537	-28.1922	-40.9796	-52.0793	-54.9029	-38.7077	-20.9222	-30.9834	-57.1098	-49.9048	-51.3328	-46.8864		-48.6066	-53.9617	-49.6127	-52.4687	-53.345	-54.7731	-49.4504	-41.4664	-49.5802	-50.9758	-56.1037	-50.0346	-50.7811	-55.3248	-42.9269	-51.0407	-54.9353	-45.8479	-48.4767	-49.5802	-50.2618	-46.497	-44.29	-48.7688	-46.4321	-52.4038	-52.6959		-58.5379	-51.0407
13.2	-48.1846	-53.9292	-55.0652	-35.8517	-26.9589	-40.655	-58.051	-28.2896	-41.1743	-52.1117	-54.9353	-38.8051	-21.117	-31.2106	-57.0449	-49.9372	-51.2679	-46.9513		-48.6066	-53.9617	-49.6451	-52.4363	-53.3775	-54.7731	-49.4504	-41.4989	-49.5802	-50.9758	-56.1037	-50.0671	-50.846	-55.2599	-42.9269	-51.0407	-54.9029	-45.9128	-48.5092	-49.5478	-50.2618	-46.497	-44.29	-48.7364	-46.4321	-52.4363	-52.631		-58.4405	-51.0732
13.3	-48.1846	-53.9292	-55.0002	-36.0139	-27.0887	-40.7849	-58.0835	-28.3869	-41.2392	-52.0793	-54.9353	-38.87	-21.2792	-31.3728	-57.0774	-49.9697	-51.3003	-47.0487		-48.6066	-54.0266	-49.6776	-52.5012	-53.345	-54.8055	-49.3855	-41.5638	-49.5802	-50.9758	-56.0713	-50.0021	-50.846	-55.2923	-42.9594	-50.9758	-54.9353	-45.9452	-48.4767	-49.6127	-50.2618	-46.5943	-44.29	-48.7364	-46.4321	-52.3389	-52.631		-58.4405	-51.0407
13.4	-48.282	-53.9617	-55.0327	-36.1437	-27.251	-40.9147	-58.116	-28.5168	-41.3366	-52.0793	-54.9353	-38.9674	-21.4415	-31.6325	-57.0774	-50.0021	-51.3003	-47.1136		-48.6066	-54.0266	-49.6776	-52.4687	-53.4099	-54.7731	-49.4504	-41.5638	-49.6451	-50.9758	-56.0713	-49.9697	-50.846	-55.2274	-42.9594	-50.9433	-54.9678	-45.9777	-48.4767	-49.5802	-50.2293	-46.497	-44.2576	-48.7364	-46.4321	-52.4363	-52.5985		-58.4405	-51.0083
13.5	-48.3469	-53.9941	-55.0002	-36.2736	-27.4133	-41.1094	-58.1809	-28.679	-41.4664	-52.0793	-54.9029	-39.0647	-21.6038	-31.8272	-57.0125	-50.0346	-51.3003	-47.2434		-48.5092	-54.059	-49.71	-52.4687	-53.345	-54.7406	-49.4504	-41.6287	-49.6451	-50.9758	-56.0064	-49.9372	-50.846	-55.2599	-43.0567	-50.9433	-55.0327	-46.0426	-48.4767	-49.5802	-50.1969	-46.5619	-44.2251	-48.6715	-46.4321	-52.3065	-52.5336		-58.4729	-51.0083
13.6	-48.4118	-53.9617	-54.9678	-36.3385	-27.5756	-41.1743	-58.2458	-28.8738	-41.5313	-52.0468	-54.9353	-39.1621	-21.7661	-31.9895	-57.0449	-50.0671	-51.3328	-47.3083		-48.6066	-54.124	-49.6127	-52.4687	-53.3775	-54.7081	-49.4828	-41.6287	-49.6776	-50.9758	-56.0064	-49.9048	-50.8135	-55.2274	-43.0567	-50.9109	-55.0327	-46.1075	-48.4443	-49.5478	-50.2942	-46.5294	-44.2251	-48.6715	-46.3671	-52.3389	-52.5985		-58.4729	-50.9758
13.7	-48.4118	-53.9617	-55.0327	-36.5008	-27.6729	-41.3366	-58.2782	-28.9711	-41.6287	-52.0468	-54.9353	-39.2594	-21.9284	-32.1842	-57.0125	-50.0671	-51.2679	-47.4057		-48.6066	-54.0915	-49.6451	-52.4363	-53.3775	-54.6432	-49.4504	-41.6611	-49.6776	-50.9109	-56.0388	-49.8723	-50.7811	-55.1625	-43.0567	-50.8784	-55.0002	-46.14	-48.4767	-49.5478	-50.2618	-46.497	-44.2576	-48.7039	-46.3347	-52.3065	-52.5336		-58.4405	-50.9758
13.8	-48.4118	-53.9292	-55.0002	-36.6306	-27.8352	-41.4664	-58.3107	-29.0685	-41.6936	-52.0468	-54.9353	-39.3568	-22.0582	-32.3465	-57.0125	-50.0995	-51.2679	-47.5355		-48.6066	-54.1564	-49.6451	-52.4038	-53.345	-54.6432	-49.4504	-41.6936	-49.6776	-50.9109	-56.0388	-49.8399	-50.8135	-55.1625	-43.1216	-50.8135	-55.0002	-46.1724	-48.3794	-49.5153	-50.2942	-46.4645	-44.1926	-48.639	-46.3347	-52.274	-52.4687		-58.4729	-50.9433
13.9	-48.5416	-53.9617	-54.9353	-36.7604	-27.965	-41.5962	-58.3431	-29.2308	-41.7585	-52.0468	-54.9029	-39.5191	-22.2854	-32.4763	-56.98	-50.1644	-51.3003	-47.6329		-48.5741	-54.1564	-49.6451	-52.4363	-53.3126	-54.6432	-49.4828	-41.7261	-49.71	-50.9109	-56.0064	-49.8399	-50.7811	-55.1301	-43.1216	-50.8135	-55.0002	-46.2698	-48.3794	-49.5153	-50.2942	-46.497	-44.1926	-48.639	-46.3996	-52.274	-52.4687		-58.408	-50.9758
14	-48.5741	-53.9292	-55.0002	-36.9227	-28.1598	-41.6287	-58.3431	-29.2957	-41.8559	-51.9819	-55.0002	-39.584	-22.4152	-32.671	-56.9476	-50.2293	-51.2679	-47.6978		-48.5741	-54.1564	-49.71	-52.4038	-53.345	-54.6432	-49.4179	-41.7261	-49.7425	-50.9109	-56.0388	-49.8074	-50.7811	-55.0976	-43.1216	-50.8135	-55.0327	-46.2698	-48.3469	-49.5153	-50.2618	-46.4321	-44.1926	-48.5741	-46.3347	-52.3065	-52.4363		-58.4405	-50.9433
14.1	-48.639	-53.9617	-54.9678	-36.9876	-28.2896	-41.791	-58.408	-29.3931	-41.9208	-52.0144	-54.9029	-39.6814	-22.545	-32.8009	-56.9476	-50.2293	-51.2679	-47.7627		-48.5741	-54.1889	-49.6776	-52.4038	-53.345	-54.6108	-49.5153	-41.791	-49.7425	-50.9109	-56.0064	-49.8074	-50.846	-55.1301	-43.1216	-50.7811	-55.0652	-46.3022	-48.3794	-49.5153	-50.3267	-46.497	-44.1926	-48.5416	-46.3347	-52.274	-52.4038		-58.3756	-50.9433
14.2	-48.6066	-53.9617	-54.9029	-37.0849	-28.4843	-41.9208	-58.4729	-29.5553	-42.0182	-51.9495	-54.8704	-39.7787	-22.7397	-32.9631	-56.9151	-50.2618	-51.2679	-47.8276		-48.5741	-54.2213	-49.6776	-52.4038	-53.3775	-54.5783	-49.4828	-41.8234	-49.7425	-50.9109	-55.9414	-49.7749	-50.8135	-55.1301	-43.1541	-50.7811	-55.0652	-46.3671	-48.3794	-49.4828	-50.2618	-46.4645	-44.1926	-48.5416	-46.3347	-52.2416	-52.4363		-58.4405	-50.9433
14.3	-48.7039	-53.9941	-54.9353	-37.2472	-28.6141	-42.0831	-58.4729	-29.6852	-42.1804	-51.9495	-54.8704	-39.8112	-22.8046	-33.1579	-56.9151	-50.2618	-51.3003	-47.9575		-48.639	-54.2538	-49.7749	-52.4038	-53.3775	-54.5783	-49.5153	-41.8883	-49.7749	-50.9433	-55.909	-49.7425	-50.8135	-55.0976	-43.1865	-50.7811	-55.0976	-46.3671	-48.3469	-49.4828	-50.2618	-46.4645	-44.1602	-48.5416	-46.3347	-52.1766	-52.3389		-58.4729	-50.9433
14.4	-48.7039	-53.9617	-54.9353	-37.377	-28.8413	-42.1155	-58.5054	-29.815	-42.2453	-51.917	-54.8704	-39.941	-22.9669	-33.2877	-56.9151	-50.3267	-51.3003	-47.9899		-48.5741	-54.2862	-49.7425	-52.4687	-53.4424	-54.5783	-49.5153	-41.8883	-49.8074	-50.9109	-55.909	-49.7425	-50.8135	-55.0976	-43.1541	-50.7161	-55.0976	-46.4321	-48.3469	-49.4504	-50.2618	-46.4321	-44.1602	-48.5416	-46.3022	-52.1442	-52.3389		-58.4405	-50.9433
14.5	-48.7688	-53.9941	-54.9029	-37.4744	-28.9711	-42.2453	-58.5379	-29.9448	-42.3427	-51.917	-54.9029	-40.0384	-23.0318	-33.45	-56.98	-50.3267	-51.3328	-48.0224		-48.5741	-54.2538	-49.71	-52.4038	-53.3775	-54.481	-49.4828	-41.8559	-49.8399	-50.9109	-55.9414	-49.71	-50.846	-55.0976	-43.219	-50.7161	-55.1301	-46.4645	-48.3145	-49.4828	-50.2618	-46.4321	-44.1602	-48.5741	-46.3022	-52.1117	-52.3065		-58.4405	-50.9109
14.6	-48.8338	-53.9941	-54.9353	-37.5069	-29.1334	-42.3102	-58.6028	-30.0097	-42.4401	-51.917	-54.9029	-40.1033	-23.1941	-33.6122	-56.8826	-50.3267	-51.3653	-48.0873		-48.5416	-54.3511	-49.6127	-52.3389	-53.4099	-54.481	-49.5478	-41.9208	-49.8074	-50.9109	-55.9414	-49.6776	-50.7811	-54.9678	-43.2514	-50.7486	-55.0976	-46.497	-48.3469	-49.4504	-50.2293	-46.3996	-44.1277	-48.5092	-46.3347	-52.1442	-52.3065		-58.4405	-50.846
14.7	-48.8662	-53.9941	-54.9029	-37.6367	-29.2957	-42.4401	-58.6028	-30.1071	-42.505	-51.8845	-54.8704	-40.2006	-23.3239	-33.7421	-56.8826	-50.3916	-51.3328	-48.1522		-48.5741	-54.3511	-49.6127	-52.3714	-53.4424	-54.5134	-49.5153	-41.9208	-49.8399	-50.9109	-55.909	-49.6776	-50.7811	-55.0002	-43.219	-50.6837	-55.1301	-46.5943	-48.3145	-49.4828	-50.2942	-46.3996	-44.1602	-48.5416	-46.3022	-52.1766	-52.2416		-58.3756	-50.9109
14.8	-48.9311	-53.9617	-54.838	-37.7016	-29.4255	-42.5699	-58.6352	-30.2044	-42.5699	-51.8521	-54.838	-40.298	-23.4862	-33.9043	-56.8502	-50.3591	-51.3653	-48.1522		-48.6066	-54.3511	-49.6776	-52.4038	-53.4099	-54.5134	-49.5478	-42.0182	-49.8723	-50.8784	-55.8765	-49.6776	-50.8135	-54.9678	-43.2514	-50.6837	-55.1625	-46.5943	-48.3794	-49.4179	-50.2618	-46.3671	-44.1602	-48.5092	-46.3022	-52.1442	-52.2091		-58.408	-50.9109
14.9	-48.8987	-53.9617	-54.838	-37.799	-29.5553	-42.6673	-58.6028	-30.3018	-42.6997	-51.8521	-54.8704	-40.3954	-23.616	-34.0666	-56.8502	-50.4565	-51.3328	-48.1846		-48.639	-54.416	-49.6451	-52.3714	-53.4099	-54.481	-49.5153	-41.9857	-49.8723	-50.8784	-55.8765	-49.5802	-50.7486	-55.0002	-43.2839	-50.6837	-55.1301	-46.6268	-48.3469	-49.4504	-50.2618	-46.3347	-44.1277	-48.5092	-46.2373	-52.0793	-52.2091		-58.3431	-50.8784
15	-48.996	-53.9941	-54.8704	-37.8963	-29.7176	-42.7322	-58.7001	-30.4965	-42.7322	-51.8521	-54.9029	-40.4278	-23.8432	-34.2289	-56.8177	-50.424	-51.3653	-48.282		-48.5741	-54.416	-49.6451	-52.3714	-53.4099	-54.481	-49.5153	-42.0182	-49.9048	-50.846	-55.8441	-49.5802	-50.7161	-54.9353	-43.2514	-50.6512	-55.195	-46.6917	-48.3469	-49.3855	-50.1969	-46.3671	-44.1277	-48.4767	-46.2373	-52.0793	-52.1442		-58.3431	-50.8784
15.1	-49.0285	-53.9617	-54.838	-37.9937	-29.8474	-42.8295	-58.765	-30.5939	-42.8295	-51.8521	-54.8704	-40.4603	-23.9406	-34.3587	-56.8502	-50.4565	-51.3328	-48.3145		-48.639	-54.3836	-49.6451	-52.3389	-53.4748	-54.416	-49.4828	-42.0182	-49.9048	-50.846	-55.8441	-49.5802	-50.7161	-54.9029	-43.219	-50.5863	-55.195	-46.6917	-48.3469	-49.3855	-50.1969	-46.3671	-44.1277	-48.4118	-46.2373	-52.0793	-52.1442		-58.408	-50.8784
15.2	-49.0285	-53.8968	-54.8055	-38.0911	-30.0097	-42.9269	-58.7326	-30.6913	-42.8944	-51.8196	-54.8704	-40.5577	-24.1678	-34.4885	-56.7853	-50.5214	-51.3003	-48.4118		-48.6715	-54.416	-49.6776	-52.4038	-53.4099	-54.416	-49.5478	-42.0831	-49.8723	-50.7811	-55.8441	-49.5478	-50.7161	-54.8704	-43.2514	-50.5863	-55.195	-46.7566	-48.3469	-49.353	-50.1644	-46.3671	-44.0953	-48.4443	-46.2698	-52.0468	-52.1442		-58.3431	-50.8135
15.3	-49.0609	-53.9292	-54.8055	-38.156	-30.1071	-43.0243	-58.7326	-30.8535	-42.9918	-51.7872	-54.8055	-40.6875	-24.2327	-34.6833	-56.7528	-50.5539	-51.3003	-48.4443		-48.7039	-54.4485	-49.6776	-52.3389	-53.4099	-54.3836	-49.4828	-42.0506	-49.9048	-50.7811	-55.8441	-49.5478	-50.7161	-54.9029	-43.2514	-50.5539	-55.2923	-46.7566	-48.3469	-49.353	-50.1644	-46.3671	-44.0953	-48.4443	-46.2373	-52.0468	-52.0468		-58.3431	-50.846
15.4	-49.1258	-53.9617	-54.838	-38.2533	-30.2369	-43.0892	-58.765	-30.9509	-43.0892	-51.7872	-54.838	-40.7199	-24.395	-34.878	-56.7204	-50.5214	-51.3003	-48.5092		-48.6715	-54.481	-49.6127	-52.3389	-53.4099	-54.3511	-49.5478	-42.0506	-49.9697	-50.8135	-55.8441	-49.5153	-50.7161	-54.838	-43.2839	-50.5863	-55.2274	-46.7891	-48.3469	-49.353	-50.1644	-46.3347	-44.0628	-48.4118	-46.2373	-52.0468	-52.0468		-58.3107	-50.8135
15.5	-49.1258	-53.9617	-54.8055	-38.3832	-30.3992	-43.1865	-58.7975	-31.0158	-43.0892	-51.7547	-54.7731	-40.7849	-24.4923	-35.0078	-56.7853	-50.5214	-51.2354	-48.6066		-48.639	-54.5459	-49.6776	-52.3714	-53.4099	-54.3836	-49.5478	-42.0831	-49.9048	-50.7486	-55.8116	-49.4828	-50.6837	-54.838	-43.2839	-50.489	-55.2599	-46.8215	-48.3469	-49.3206	-50.1644	-46.3347	-44.0953	-48.4118	-46.2049	-52.0144	-51.9819		-58.3756	-50.8135
15.6	-49.1583	-53.9292	-54.7731	-38.4805	-30.529	-43.219	-58.83	-31.1781	-43.1865	-51.7872	-54.7406	-40.8822	-24.6546	-35.1052	-56.7528	-50.5539	-51.2679	-48.639		-48.6066	-54.5459	-49.6127	-52.3714	-53.4099	-54.3187	-49.5478	-42.1155	-49.9697	-50.7486	-55.7792	-49.4828	-50.6837	-54.8055	-43.2514	-50.489	-55.2923	-46.854	-48.3145	-49.3206	-50.1644	-46.3022	-44.0628	-48.4118	-46.2049	-51.9819	-52.0144		-58.3107	-50.7811
15.7	-49.1908	-53.9617	-54.7731	-38.5454	-30.6588	-43.3488	-58.8624	-31.2755	-43.2839	-51.7223	-54.7731	-40.8822	-24.8169	-35.2675	-56.7204	-50.5539	-51.203	-48.7039		-48.639	-54.5459	-49.6451	-52.3389	-53.4424	-54.3836	-49.5802	-42.1155	-50.0021	-50.7811	-55.7467	-49.4179	-50.6837	-54.8055	-43.2839	-50.489	-55.3248	-46.8215	-48.3469	-49.353	-50.132	-46.3022	-44.0953	-48.3794	-46.2049	-52.0144	-51.9819		-58.3431	-50.7811
15.8	-49.2881	-53.9617	-54.7731	-38.6753	-30.7562	-43.4137	-58.8949	-31.4053	-43.3488	-51.7223	-54.7406	-41.012	-24.9142	-35.3973	-56.6879	-50.5214	-51.2679	-48.7688		-48.6715	-54.5459	-49.71	-52.3389	-53.4099	-54.2862	-49.5153	-42.1155	-50.0021	-50.7486	-55.7792	-49.3855	-50.6512	-54.8055	-43.2839	-50.489	-55.3573	-46.8215	-48.3145	-49.2557	-50.132	-46.3022	-44.0628	-48.3145	-46.14	-51.9819	-51.9495		-58.3107	-50.7811
15.9	-49.2881	-53.9941	-54.7406	-38.7402	-30.9184	-43.5111	-58.9273	-31.4377	-43.4462	-51.6898	-54.7406	-41.1418	-25.0765	-35.5271	-56.6879	-50.5214	-51.2354	-48.8013		-48.7364	-54.6108	-49.6776	-52.3065	-53.4424	-54.2538	-49.5478	-42.148	-50.0346	-50.7811	-55.6818	-49.3855	-50.6512	-54.7406	-43.2514	-50.424	-55.3573	-46.9189	-48.3469	-49.2881	-50.0995	-46.2698	-44.0953	-48.3145	-46.1075	-51.9495	-51.9495		-58.2782	-50.7486
16	-49.3855	-53.9292	-54.7406	-38.8375	-31.0807	-43.5435	-58.9273	-31.5676	-43.4786	-51.6898	-54.7406	-41.1743	-25.1414	-35.6569	-56.623	-50.5863	-51.203	-48.8662		-48.639	-54.5459	-49.71	-52.274	-53.4099	-54.2538	-49.5478	-42.1804	-50.0346	-50.7811	-55.7143	-49.353	-50.6512	-54.7081	-43.3164	-50.424	-55.3248	-46.9189	-48.3469	-49.2881	-50.1644	-46.2373	-44.0628	-48.3145	-46.1075	-51.9495	-51.8845		-58.3107	-50.7811
16.1	-49.3206	-53.9941	-54.6757	-38.9349	-31.1781	-43.6409	-58.9598	-31.6325	-43.576	-51.6898	-54.7731	-41.3041	-25.2712	-35.8192	-56.5905	-50.5539	-51.2354	-48.8987		-48.639	-54.6432	-49.6776	-52.2416	-53.3775	-54.2538	-49.5478	-42.148	-50.0346	-50.7161	-55.7143	-49.353	-50.6512	-54.7081	-43.2514	-50.424	-55.3248	-46.9838	-48.3145	-49.2557	-50.1644	-46.2698	-44.0628	-48.282	-46.1075	-51.8845	-51.8521		-58.2782	-50.7161
16.2	-49.4179	-53.9617	-54.7081	-38.9674	-31.3079	-43.7383	-58.9273	-31.7623	-43.6085	-51.6573	-54.7081	-41.369	-25.4011	-35.949	-56.5581	-50.5539	-51.1705	-48.996		-48.639	-54.6757	-49.6451	-52.274	-53.3775	-54.1889	-49.5802	-42.148	-50.0346	-50.7811	-55.7143	-49.3206	-50.6188	-54.7081	-43.2514	-50.3591	-55.3573	-46.9189	-48.3145	-49.2557	-50.0995	-46.2373	-44.0628	-48.2495	-46.1075	-51.8845	-51.7872		-58.3107	-50.7486
16.3	-49.4179	-53.8968	-54.6432	-39.0647	-31.4377	-43.8356	-59.0247	-31.8921	-43.6734	-51.6573	-54.6757	-41.4664	-25.4984	-36.0788	-56.623	-50.6188	-51.203	-48.996		-48.6715	-54.6432	-49.6451	-52.2416	-53.4099	-54.1889	-49.5478	-42.1155	-50.0021	-50.7486	-55.6818	-49.2881	-50.6188	-54.6757	-43.2839	-50.3916	-55.3248	-46.9838	-48.2171	-49.1908	-50.0995	-46.2049	-44.0304	-48.282	-46.0426	-51.917	-51.8196		-58.2782	-50.7161
16.4	-49.4504	-53.9292	-54.6432	-39.1621	-31.5676	-43.933	-58.9922	-31.957	-43.7383	-51.56	-54.7406	-41.5313	-25.6607	-36.1762	-56.5256	-50.6512	-51.1705	-49.0934		-48.6715	-54.6757	-49.6127	-52.2091	-53.4099	-54.1889	-49.5478	-42.148	-50.0671	-50.6837	-55.6493	-49.2557	-50.5863	-54.6757	-43.3164	-50.3267	-55.3573	-46.9838	-48.2171	-49.1908	-50.0671	-46.2698	-44.0304	-48.2495	-46.0101	-51.8521	-51.7872		-58.2782	-50.7161
16.5	-49.4828	-53.9292	-54.6108	-39.2594	-31.6649	-43.9979	-59.0247	-32.0544	-43.7383	-51.6249	-54.7081	-41.5962	-25.7256	-36.2736	-56.4932	-50.6512	-51.1705	-49.1258		-48.639	-54.7406	-49.5802	-52.2091	-53.4099	-54.1889	-49.5478	-42.148	-50.0995	-50.6837	-55.6493	-49.2557	-50.5863	-54.7081	-43.2839	-50.3267	-55.3897	-46.9838	-48.2171	-49.1908	-50.0346	-46.1724	-43.9979	-48.2171	-46.0426	-51.8845	-51.7547		-58.3107	-50.7161
16.6	-49.5478	-53.9292	-54.6108	-39.3244	-31.8272	-44.0304	-59.0572	-32.1517	-43.8356	-51.5924	-54.6757	-41.6611	-25.823	-36.4358	-56.5256	-50.5539	-51.1705	-49.1908		-48.6066	-54.7406	-49.6451	-52.2416	-53.3775	-54.1564	-49.5153	-42.148	-50.132	-50.6837	-55.6169	-49.2232	-50.5863	-54.5783	-43.3164	-50.2942	-55.3573	-47.0487	-48.2171	-49.1908	-50.0346	-46.2373	-44.0304	-48.2171	-46.1075	-51.8521	-51.6898		-58.2782	-50.7161
16.7	-49.5478	-53.8968	-54.6108	-39.4217	-31.8921	-44.0953	-59.0247	-32.2167	-43.8356	-51.5924	-54.6432	-41.6936	-25.9528	-36.5008	-56.5256	-50.5863	-51.203	-49.1908		-48.639	-54.7081	-49.6127	-52.2416	-53.345	-54.1564	-49.5153	-42.148	-50.0671	-50.7161	-55.6169	-49.1583	-50.6188	-54.5783	-43.3164	-50.2942	-55.4222	-47.0487	-48.2171	-49.1258	-50.0346	-46.1724	-44.0304	-48.1846	-46.0426	-51.8521	-51.7547		-58.2133	-50.6837
16.8	-49.5802	-53.9292	-54.6108	-39.5191	-31.957	-44.1926	-59.0572	-32.2816	-43.933	-51.5275	-54.7081	-41.7585	-26.0177	-36.6306	-56.4932	-50.5863	-51.203	-49.1908		-48.6066	-54.7406	-49.5802	-52.274	-53.345	-54.0915	-49.5153	-42.1804	-50.0671	-50.6837	-55.6169	-49.1258	-50.5863	-54.5459	-43.3488	-50.2618	-55.4222	-47.0812	-48.1522	-49.1258	-50.0346	-46.2049	-43.9979	-48.1846	-46.0101	-51.8521	-51.7223		-58.2458	-50.6837
16.9	-49.6127	-53.9292	-54.6432	-39.5516	-32.0868	-44.2251	-59.0896	-32.4114	-43.9979	-51.4951	-54.6432	-41.8559	-26.1151	-36.7604	-56.4932	-50.6512	-51.1381	-49.1908		-48.639	-54.7406	-49.6451	-52.1766	-53.3126	-54.0915	-49.4828	-42.1804	-50.0346	-50.6188	-55.6169	-49.1583	-50.5539	-54.5459	-43.3488	-50.2293	-55.4222	-47.1136	-48.1522	-49.0934	-50.0346	-46.2373	-43.933	-48.1846	-46.0426	-51.8521	-51.6898		-58.2133	-50.6512
17	-49.6451	-53.9617	-54.5459	-39.6165	-32.1842	-44.3549	-59.1221	-32.4114	-44.0953	-51.4951	-54.6432	-41.9532	-26.18	-36.8578	-56.4932	-50.6512	-51.203	-49.2557		-48.7039	-54.7731	-49.5802	-52.1442	-53.345	-54.059	-49.4504	-42.1804	-50.0995	-50.6512	-55.5844	-49.0934	-50.5863	-54.5134	-43.3488	-50.2293	-55.4546	-47.1785	-48.1846	-49.0609	-50.0346	-46.2373	-43.933	-48.1522	-46.0101	-51.8845	-51.6898		-58.2133	-50.6837
17.1	-49.6451	-53.8968	-54.5459	-39.7138	-32.2816	-44.3874	-59.0896	-32.4763	-44.0953	-51.4951	-54.5783	-41.9857	-26.2773	-36.9227	-56.4932	-50.6837	-51.1381	-49.2881		-48.6715	-54.8055	-49.5478	-52.2091	-53.3126	-54.059	-49.4828	-42.1804	-50.0995	-50.5863	-55.552	-49.0609	-50.5214	-54.5134	-43.3164	-50.2293	-55.4546	-47.1785	-48.1522	-48.996	-50.0021	-46.2049	-43.933	-48.1522	-46.0101	-51.8196	-51.6249		-58.1809	-50.5863
17.2	-49.6451	-53.8318	-54.5459	-39.7787	-32.4114	-44.4847	-59.1221	-32.5737	-44.1602	-51.4302	-54.5783	-42.0182	-26.3747	-37.0525	-56.4607	-50.6512	-51.1381	-49.353		-48.6715	-54.8055	-49.5478	-52.1766	-53.345	-53.9941	-49.4504	-42.1804	-50.0995	-50.5863	-55.552	-49.0609	-50.5214	-54.5134	-43.3813	-50.1644	-55.4871	-47.211	-48.1197	-49.0285	-49.9697	-46.2373	-43.9006	-48.0873	-45.9777	-51.8196	-51.5924		-58.2133	-50.6188
17.3	-49.71	-53.8643	-54.4485	-39.8436	-32.4439	-44.4847	-59.1545	-32.7035	-44.1926	-51.4951	-54.5459	-42.0831	-26.4721	-37.1499	-56.4932	-50.7161	-51.1056	-49.3855		-48.6715	-54.8055	-49.6127	-52.1766	-53.3126	-53.9941	-49.5153	-42.1804	-50.1644	-50.5539	-55.552	-49.0285	-50.5539	-54.4485	-43.3488	-50.0671	-55.4546	-47.1785	-48.1197	-48.996	-49.9697	-46.2373	-43.9006	-48.0548	-45.9452	-51.8196	-51.5275		-58.2133	-50.5863
17.4	-49.71	-53.8318	-54.481	-39.941	-32.5737	-44.6146	-59.1221	-32.8009	-44.2251	-51.4626	-54.5459	-42.148	-26.537	-37.2797	-56.3958	-50.6837	-51.1381	-49.3855		-48.6066	-54.8055	-49.6127	-52.1442	-53.2801	-54.0266	-49.4504	-42.1155	-50.0995	-50.5539	-55.4871	-48.9636	-50.5539	-54.4485	-43.3488	-50.0671	-55.4546	-47.211	-48.1197	-49.0285	-49.9697	-46.1724	-43.9006	-48.0224	-45.9452	-51.8521	-51.5275		-58.1809	-50.6512
17.5	-49.7425	-53.8643	-54.4485	-39.9735	-32.7035	-44.647	-59.2194	-32.8333	-44.29	-51.3977	-54.5459	-42.2129	-26.6344	-37.442	-56.4283	-50.6837	-51.1705	-49.4504		-48.639	-54.8704	-49.5802	-52.1442	-53.2477	-54.0266	-49.4828	-42.1155	-50.0995	-50.5214	-55.5195	-48.9311	-50.5214	-54.416	-43.3813	-49.9697	-55.4871	-47.211	-48.1197	-49.0285	-49.9697	-46.1724	-43.8681	-48.0873	-45.9128	-51.8521	-51.4302		-58.2133	-50.6188
17.6	-49.7749	-53.8318	-54.5134	-40.0384	-32.8009	-44.7119	-59.1545	-32.9307	-44.29	-51.3977	-54.5459	-42.3102	-26.7642	-37.5393	-56.3958	-50.6512	-51.1381	-49.4828		-48.639	-54.838	-49.5802	-52.2091	-53.2152	-53.9941	-49.4504	-42.148	-50.0995	-50.5539	-55.4871	-48.8662	-50.489	-54.416	-43.3813	-49.9697	-55.4871	-47.211	-48.0873	-49.0285	-49.9697	-46.2049	-43.8681	-48.0548	-45.8479	-51.7872	-51.4302		-58.1809	-50.6512
17.7	-49.7749	-53.8643	-54.481	-40.1033	-32.8982	-44.8093	-59.187	-32.9956	-44.3549	-51.4302	-54.5134	-42.3427	-26.8291	-37.6691	-56.3958	-50.6188	-51.203	-49.5153		-48.6715	-54.838	-49.6127	-52.1766	-53.2152	-53.9941	-49.4828	-42.148	-50.0995	-50.5214	-55.5195	-48.8987	-50.489	-54.3511	-43.3813	-50.0021	-55.4871	-47.2759	-48.0873	-48.9311	-49.9372	-46.14	-43.9006	-48.0224	-45.8479	-51.8196	-51.4302		-58.1484	-50.6188
17.8	-49.8074	-53.8643	-54.481	-40.1682	-33.028	-44.8418	-59.187	-33.0929	-44.3549	-51.3653	-54.5134	-42.4725	-26.9589	-37.799	-56.3634	-50.6188	-51.1705	-49.5802		-48.5416	-54.838	-49.6127	-52.1442	-53.1503	-53.9617	-49.4179	-42.1155	-50.132	-50.489	-55.4546	-48.8987	-50.4565	-54.3187	-43.4462	-50.0346	-55.5195	-47.2434	-48.0873	-48.996	-49.9372	-46.1075	-43.8681	-47.9899	-45.8154	-51.7223	-51.3977		-58.1484	-50.5863
17.9	-49.8723	-53.8968	-54.416	-40.2331	-33.0929	-44.9391	-59.187	-33.1579	-44.4198	-51.3328	-54.481	-42.505	-27.0563	-37.8963	-56.3634	-50.6188	-51.1056	-49.6451		-48.6066	-54.8055	-49.5802	-52.1442	-53.1828	-53.8968	-49.4179	-42.148	-50.132	-50.489	-55.4546	-48.8338	-50.4565	-54.3187	-43.3813	-50.0021	-55.5195	-47.3083	-48.0873	-48.8987	-49.9697	-46.0751	-43.8681	-47.9575	-45.8154	-51.7547	-51.3003		-58.1484	-50.5863
18	-49.8723	-53.8968	-54.3836	-40.298	-33.1579	-44.9716	-59.2194	-33.1903	-44.4198	-51.3653	-54.481	-42.5374	-27.1861	-37.9288	-56.2985	-50.6837	-51.1381	-49.6451		-48.6066	-54.8055	-49.6127	-52.1442	-53.1178	-53.9292	-49.3855	-42.1155	-50.1644	-50.5214	-55.3897	-48.8338	-50.3916	-54.2862	-43.3813	-49.9372	-55.5195	-47.3408	-48.0548	-48.9311	-49.9372	-46.0426	-43.8681	-48.0224	-45.8154	-51.7547	-51.3328		-58.0835	-50.5863
18.1	-49.8399	-53.8643	-54.3511	-40.3629	-33.2877	-45.0365	-59.2843	-33.2877	-44.4847	-51.3328	-54.481	-42.6023	-27.2835	-38.0911	-56.3309	-50.6512	-51.1381	-49.6776		-48.5741	-54.8704	-49.6127	-52.1766	-53.0854	-53.9292	-49.3855	-42.0831	-50.132	-50.4565	-55.3573	-48.8013	-50.424	-54.2538	-43.3488	-49.9048	-55.552	-47.3408	-48.0548	-48.8338	-49.9372	-46.0751	-43.8681	-47.9575	-45.8154	-51.7223	-51.2679		-58.116	-50.5863
18.2	-49.9048	-53.8643	-54.3187	-40.4278	-33.3851	-45.0689	-59.2519	-33.3526	-44.5172	-51.3653	-54.4485	-42.6348	-27.4133	-38.1884	-56.266	-50.6837	-51.203	-49.6776		-48.6066	-54.838	-49.6127	-52.1442	-53.0854	-53.8643	-49.353	-42.0831	-50.132	-50.5214	-55.3573	-48.8013	-50.3591	-54.2213	-43.4137	-49.8723	-55.5195	-47.4057	-47.9899	-48.8662	-49.8723	-46.0426	-43.8356	-47.9899	-45.783	-51.7223	-51.2679		-58.0835	-50.5214
18.3	-49.9048	-53.8318	-54.2862	-40.4927	-33.5473	-45.1339	-59.2519	-33.45	-44.6146	-51.2679	-54.4485	-42.7322	-27.4782	-38.2533	-56.266	-50.7161	-51.203	-49.7425		-48.6066	-54.8704	-49.5802	-52.1766	-53.0205	-53.8643	-49.3855	-42.1155	-50.132	-50.489	-55.3573	-48.7364	-50.424	-54.2213	-43.3488	-49.8723	-55.552	-47.3733	-47.9899	-48.8662	-49.8074	-46.0751	-43.8681	-47.9575	-45.783	-51.7223	-51.2679		-58.116	-50.5539
18.4	-49.9048	-53.8318	-54.2862	-40.5577	-33.6122	-45.1663	-59.2519	-33.5149	-44.647	-51.2679	-54.416	-42.7646	-27.5756	-38.3507	-56.266	-50.7161	-51.2354	-49.8074		-48.5741	-54.8704	-49.6451	-52.1766	-53.0205	-53.8318	-49.353	-42.0831	-50.132	-50.3916	-55.3248	-48.7364	-50.3591	-54.1889	-43.3488	-49.8399	-55.5195	-47.4057	-47.9899	-48.8338	-49.8074	-46.0101	-43.8356	-47.9575	-45.7505	-51.6573	-51.2354		-58.051	-50.5539
18.5	-49.9048	-53.7994	-54.2538	-40.6226	-33.7096	-45.1988	-59.2194	-33.5798	-44.7119	-51.2679	-54.3836	-42.7971	-27.6729	-38.4805	-56.2335	-50.7161	-51.1705	-49.8723		-48.5416	-54.9029	-49.6127	-52.1442	-52.988	-53.8318	-49.353	-42.0831	-50.1644	-50.424	-55.2599	-48.7688	-50.3916	-54.124	-43.3813	-49.7749	-55.5844	-47.4057	-47.9575	-48.8338	-49.8074	-45.9777	-43.8356	-47.8925	-45.7505	-51.6249	-51.203		-58.051	-50.5214
18.6	-50.0021	-53.7669	-54.2213	-40.655	-33.807	-45.2961	-59.2843	-33.6447	-44.6795	-51.2354	-54.416	-42.8295	-27.7703	-38.513	-56.2011	-50.7161	-51.2354	-49.8723		-48.5416	-54.9678	-49.6127	-52.1442	-52.9556	-53.7994	-49.3206	-42.1155	-50.1644	-50.3916	-55.2599	-48.7688	-50.3916	-54.124	-43.4462	-49.7749	-55.552	-47.3733	-47.9899	-48.8662	-49.8074	-46.0101	-43.8356	-47.925	-45.7505	-51.6898	-51.203		-58.051	-50.5863
18.7	-50.0021	-53.7994	-54.2538	-40.7849	-33.8719	-45.361	-59.2843	-33.7096	-44.8093	-51.203	-54.3511	-42.8944	-27.9001	-38.6753	-56.1686	-50.7161	-51.2354	-49.9048		-48.5741	-54.9678	-49.6451	-52.1117	-52.9556	-53.7669	-49.2557	-42.0831	-50.1644	-50.3267	-55.2599	-48.7364	-50.3267	-54.059	-43.4786	-49.7425	-55.552	-47.3733	-47.9899	-48.8338	-49.8074	-45.9777	-43.8356	-47.925	-45.718	-51.6898	-51.1056		-58.051	-50.5214
18.8	-50.0346	-53.8318	-54.2213	-40.8498	-33.9368	-45.3935	-59.2843	-33.7745	-44.8093	-51.203	-54.3187	-42.9269	-27.9326	-38.7726	-56.1686	-50.7486	-51.1705	-49.8723		-48.5741	-54.9353	-49.6451	-52.1117	-52.9556	-53.702	-49.2881	-42.0182	-50.1644	-50.3267	-55.2274	-48.7364	-50.3591	-54.059	-43.4462	-49.7425	-55.6169	-47.3733	-47.9575	-48.8013	-49.7749	-45.9777	-43.8032	-47.925	-45.718	-51.6249	-51.1381		-58.051	-50.5214
18.9	-50.0346	-53.7669	-54.1889	-40.9471	-34.0666	-45.4584	-59.2843	-33.807	-44.8093	-51.1705	-54.2862	-42.9918	-28.0624	-38.8051	-56.1362	-50.7486	-51.1705	-49.9697		-48.5092	-54.9678	-49.6127	-52.1442	-52.9556	-53.702	-49.2557	-42.0506	-50.1969	-50.3591	-55.195	-48.6715	-50.3591	-53.9941	-43.4137	-49.71	-55.5844	-47.4057	-47.925	-48.7688	-49.71	-45.9777	-43.8681	-47.8925	-45.6531	-51.6249	-51.1381		-58.0186	-50.4565
19	-50.0021	-53.7345	-54.124	-40.9471	-34.0991	-45.4909	-59.2843	-33.9368	-44.8418	-51.1705	-54.3511	-43.0243	-28.1273	-38.9024	-56.1037	-50.7161	-51.203	-49.9697		-48.5416	-54.9353	-49.6451	-52.1117	-52.9231	-53.702	-49.2232	-42.0506	-50.1644	-50.3916	-55.2274	-48.639	-50.2942	-54.059	-43.4137	-49.6776	-55.5844	-47.4057	-47.925	-48.8013	-49.6451	-46.0101	-43.7707	-47.8601	-45.6207	-51.6573	-51.0407		-57.9861	-50.4565
19.1	-50.0346	-53.7669	-54.1564	-40.9796	-34.164	-45.5233	-59.3168	-33.9692	-44.8742	-51.1056	-54.2862	-43.0567	-28.2247	-38.9998	-56.1037	-50.6837	-51.203	-50.0021		-48.5416	-54.9353	-49.6127	-52.0793	-52.9556	-53.7345	-49.1908	-42.0506	-50.1644	-50.3591	-55.195	-48.6715	-50.3267	-53.9941	-43.4462	-49.6451	-55.552	-47.4057	-47.925	-48.7364	-49.6776	-45.9777	-43.8681	-47.8276	-45.5882	-51.6249	-51.0407		-58.0186	-50.489
19.2	-50.0346	-53.7669	-54.0915	-41.0769	-34.3262	-45.6207	-59.3168	-34.0666	-44.9391	-51.0732	-54.3511	-43.1216	-28.2896	-39.0323	-56.0713	-50.6837	-51.1705	-50.0346		-48.5416	-54.9678	-49.6127	-52.1117	-52.9231	-53.6371	-49.2557	-42.0506	-50.2293	-50.3591	-55.2274	-48.639	-50.3591	-53.9292	-43.4786	-49.6776	-55.5844	-47.4057	-47.925	-48.7688	-49.6127	-45.9777	-43.7707	-47.8276	-45.5882	-51.6249	-51.0083		-57.9861	-50.4565
19.3	-50.0671	-53.7669	-54.0915	-41.1094	-34.3262	-45.6856	-59.3168	-34.164	-45.004	-51.1056	-54.2862	-43.1541	-28.3869	-39.1296	-56.0388	-50.7486	-51.1705	-50.0346		-48.5092	-54.9353	-49.6127	-52.1442	-52.8907	-53.6047	-49.1908	-41.9857	-50.1969	-50.3591	-55.195	-48.6066	-50.3267	-53.9292	-43.4462	-49.6451	-55.5844	-47.4382	-47.8925	-48.7364	-49.6451	-45.9452	-43.7707	-47.8276	-45.5882	-51.5924	-50.9758		-57.9212	-50.4565
19.4	-50.0671	-53.7994	-54.0266	-41.1743	-34.4236	-45.6856	-59.3492	-34.164	-45.0365	-51.0083	-54.2538	-43.219	-28.4843	-39.2594	-56.1037	-50.7486	-51.1705	-50.0671		-48.5092	-54.9353	-49.5802	-52.1442	-52.9231	-53.6047	-49.1908	-41.9857	-50.1969	-50.3267	-55.1625	-48.5741	-50.3267	-53.9292	-43.4462	-49.5802	-55.5844	-47.4706	-47.8925	-48.7688	-49.6451	-45.9128	-43.7383	-47.7952	-45.5558	-51.6249	-50.9433		-57.9212	-50.4565
19.5	-50.0995	-53.702	-53.9941	-41.2392	-34.4885	-45.7505	-59.3168	-34.2613	-45.1014	-51.0407	-54.2538	-43.2514	-28.5168	-39.2919	-56.0713	-50.7811	-51.1381	-50.0995		-48.4767	-54.9353	-49.6127	-52.1117	-52.8582	-53.5722	-49.1908	-42.0182	-50.1969	-50.2942	-55.195	-48.5741	-50.2942	-53.8968	-43.4786	-49.5802	-55.6493	-47.5355	-47.8925	-48.7364	-49.6127	-45.9452	-43.7383	-47.8601	-45.4909	-51.5924	-50.9433		-57.8888	-50.4565
19.6	-50.1644	-53.7345	-54.0266	-41.3366	-34.5534	-45.8479	-59.3492	-34.3587	-45.1339	-51.0407	-54.2213	-43.2839	-28.6466	-39.3568	-56.0064	-50.7811	-51.1381	-50.132		-48.5092	-54.9353	-49.6127	-52.1117	-52.9231	-53.5722	-49.1583	-41.9532	-50.1969	-50.3267	-55.0976	-48.5416	-50.2942	-53.8643	-43.5111	-49.5153	-55.6493	-47.6004	-47.8925	-48.7364	-49.6451	-45.9128	-43.7383	-47.7952	-45.4584	-51.5924	-50.9109		-57.8888	-50.3591
19.7	-50.1644	-53.7345	-53.9941	-41.369	-34.6833	-45.8803	-59.3492	-34.3912	-45.1663	-51.0407	-54.1889	-43.3488	-28.7115	-39.4542	-56.0064	-50.7811	-51.1705	-50.1644		-48.5092	-54.9678	-49.6451	-52.1442	-52.8582	-53.5722	-49.0934	-41.9532	-50.2618	-50.2618	-55.1625	-48.5416	-50.2618	-53.8643	-43.4462	-49.4828	-55.6493	-47.6004	-47.8276	-48.7364	-49.6127	-45.9128	-43.7707	-47.7952	-45.4584	-51.56	-50.9109		-57.8563	-50.3916
19.8	-50.1969	-53.6696	-53.9941	-41.4339	-34.7482	-45.9777	-59.3492	-34.4885	-45.1988	-51.0407	-54.2213	-43.3813	-28.7764	-39.5191	-55.9739	-50.8135	-51.1705	-50.1969		-48.4443	-54.9029	-49.6776	-52.1117	-52.9231	-53.5073	-49.0934	-41.9208	-50.2293	-50.2293	-55.0652	-48.5092	-50.2618	-53.8318	-43.4786	-49.5153	-55.6169	-47.6004	-47.8276	-48.7364	-49.6127	-45.9128	-43.7058	-47.8276	-45.4584	-51.56	-50.8135		-57.8888	-50.3591
19.9	-50.2293	-53.702	-53.9941	-41.5313	-34.7482	-46.0101	-59.3492	-34.5534	-45.2312	-50.9758	-54.1889	-43.4462	-28.9062	-39.6165	-55.9739	-50.8135	-51.1056	-50.1644		-48.4443	-54.9029	-49.6776	-52.1117	-52.8582	-53.4748	-49.0934	-41.8883	-50.2618	-50.1644	-55.0976	-48.4767	-50.2618	-53.7994	-43.4786	-49.4504	-55.6493	-47.6329	-47.8276	-48.7364	-49.5802	-45.9128	-43.7383	-47.7627	-45.4584	-51.5924	-50.846		-57.8238	-50.3916
20	-50.2293	-53.702	-53.9941	-41.5638	-34.8455	-46.0751	-59.3492	-34.6508	-45.2637	-51.0083	-54.1889	-43.5111	-28.9062	-39.6814	-55.9739	-50.846	-51.1056	-50.1969		-48.4118	-54.9353	-49.6451	-52.1117	-52.7933	-53.5398	-49.0609	-41.9208	-50.2618	-50.1969	-55.0327	-48.4443	-50.2293	-53.7669	-43.4137	-49.4504	-55.6818	-47.6329	-47.8276	-48.7364	-49.5478	-45.9128	-43.7058	-47.7303	-45.4259	-51.6249	-50.7811		-57.8563	-50.3591
[truncated: 43 more columns]

## Sheet: 2b
Figure 2b
NAc Gad2+ (% or Grpr+)
95.2381
96.8051
97.1193
95.9821

## Sheet: 2f
Figure 2f
NAc Chat+ (% of Grpr+)
0
0
0
0
0
0
0

## Sheet: 2g
Figure 2g
NAc Ppp1r1b+ (% of Grpr+)
100
96.1538
89.2857
88.8889
100
90
92

## Sheet: 2h
Figure 2h
NAc Drd2+ (% of Grpr+)
82.5503
73.913
75.7812
77.0492
82.9268
76.1905
61.2903
83.3333
75
80
78.0488
81

## Sheet: 2i
Figure 2i
NAc Drd1+ (% of Grpr+)
22.2222
21.7391
31.8182
9.52381
26.3158
30
38.7097
33.3333

## Sheet: 2j
Figure 2j
NAc Penk+ (% of Grpr+)
70.2703
77.1429
45.4545
57.7778
65
83.6735
70
69.697

[truncated: 117 more sheets: 2k, 2l, 2m, 2n, 2o, 3b, 3c, 3d, 3g, 3h, 3i, 3j, 3k, 4g, 4h, 4i, 4j, 5b, 5g, 5h …]
